# Supplementary material for: Serum coating enables feeder-free culture of naive human pluripotent stem cells preserving developmental potential
Source: EMBO J. 2026 Mar 12;45(8):2831–67. doi: 10.1038/s44318-026-00714-2 (PMC13083898; doi:10.1038/s44318-026-00714-2)
Supplement: Supplementary file 4 — Source data Fig. 1 [file 44318_2026_714_MOESM4_ESM.zip]

Archive with 108 entries (102 files):
- Figure 1/
- __MACOSX/._Figure 1
- Figure 1/.DS_Store
- __MACOSX/Figure 1/._.DS_Store
- Figure 1/1F/
- __MACOSX/Figure 1/._1F
- Figure 1/1A/
- __MACOSX/Figure 1/._1A
- Figure 1/1B/
- __MACOSX/Figure 1/._1B
- Figure 1/1E/
- __MACOSX/Figure 1/._1E
- Figure 1/1D/
- __MACOSX/Figure 1/._1D
- Figure 1/1F/HPD06 serum.tiff
- __MACOSX/Figure 1/1F/._HPD06 serum.tiff
- Figure 1/1F/.DS_Store
- __MACOSX/Figure 1/1F/._.DS_Store
- Figure 1/1F/HPD03 serum.tiff
- __MACOSX/Figure 1/1F/._HPD03 serum.tiff
- Figure 1/1F/HPD06 MEFs.tiff
- __MACOSX/Figure 1/1F/._HPD06 MEFs.tiff
- Figure 1/1F/1F.xlsx
- __MACOSX/Figure 1/1F/._1F.xlsx
- Figure 1/1F/HPD03 MEFs.tiff
- __MACOSX/Figure 1/1F/._HPD03 MEFs.tiff
- Figure 1/1A/HPD06 serum.tiff
- __MACOSX/Figure 1/1A/._HPD06 serum.tiff
- Figure 1/1A/.DS_Store
- __MACOSX/Figure 1/1A/._.DS_Store
- Figure 1/1A/HPD03 serum.tiff
- __MACOSX/Figure 1/1A/._HPD03 serum.tiff
- Figure 1/1A/SIG-1 serum.tiff
- __MACOSX/Figure 1/1A/._SIG-1 serum.tiff
- Figure 1/1A/HPD06 MEFs.tiff
- __MACOSX/Figure 1/1A/._HPD06 MEFs.tiff
- Figure 1/1A/H9 serum (Pasque).tiff
- __MACOSX/Figure 1/1A/._H9 serum (Pasque).tiff
- Figure 1/1A/Shef6 serum.tiff
- __MACOSX/Figure 1/1A/._Shef6 serum.tiff
- Figure 1/1A/H9 MEFs (Leeb).tiff
- __MACOSX/Figure 1/1A/._H9 MEFs (Leeb).tiff
- Figure 1/1A/SIG-1 MEFs.tiff
- __MACOSX/Figure 1/1A/._SIG-1 MEFs.tiff
- Figure 1/1A/H9 serum (Leeb).tiff
- __MACOSX/Figure 1/1A/._H9 serum (Leeb).tiff
- Figure 1/1A/H9 MEFs (Pasque).tiff
- __MACOSX/Figure 1/1A/._H9 MEFs (Pasque).tiff
- Figure 1/1A/Shef6 MEFs.tiff
- __MACOSX/Figure 1/1A/._Shef6 MEFs.tiff
- Figure 1/1A/HPD03 MEFs.tiff
- __MACOSX/Figure 1/1A/._HPD03 MEFs.tiff
- Figure 1/1B/Shef6 serum_DAPI.tiff
- __MACOSX/Figure 1/1B/._Shef6 serum_DAPI.tiff
- Figure 1/1B/HPD03 serum_KLF17.tiff
- __MACOSX/Figure 1/1B/._HPD03 serum_KLF17.tiff
- Figure 1/1B/.DS_Store
- __MACOSX/Figure 1/1B/._.DS_Store
- Figure 1/1B/HPD03 MEFs_KLF17.tiff
- __MACOSX/Figure 1/1B/._HPD03 MEFs_KLF17.tiff
- Figure 1/1B/Sigma MEFs_KLF17.tiff
- __MACOSX/Figure 1/1B/._Sigma MEFs_KLF17.tiff
- Figure 1/1B/Sigma serum_DAPI.tiff
- __MACOSX/Figure 1/1B/._Sigma serum_DAPI.tiff
- Figure 1/1B/H9 MEFs (Leeb)_DAPI.tiff
- __MACOSX/Figure 1/1B/._H9 MEFs (Leeb)_DAPI.tiff
- Figure 1/1B/Sigma MEFs_DAPI.tiff
- __MACOSX/Figure 1/1B/._Sigma MEFs_DAPI.tiff
- Figure 1/1B/HPD03 serum_DAPI.tiff
- __MACOSX/Figure 1/1B/._HPD03 serum_DAPI.tiff
- Figure 1/1B/Shef6 serum_KLF17.tiff
- __MACOSX/Figure 1/1B/._Shef6 serum_KLF17.tiff
- Figure 1/1B/H9 MEFs (Pasque)_DAPI.tiff
- __MACOSX/Figure 1/1B/._H9 MEFs (Pasque)_DAPI.tiff
- Figure 1/1B/H9 serum (Pasque)_KLF17.tiff
- __MACOSX/Figure 1/1B/._H9 serum (Pasque)_KLF17.tiff
- Figure 1/1B/H9 MEFs (Leeb)_KLF17.tiff
- __MACOSX/Figure 1/1B/._H9 MEFs (Leeb)_KLF17.tiff
- Figure 1/1B/Sigma serum_KLF17.tiff
- __MACOSX/Figure 1/1B/._Sigma serum_KLF17.tiff
- Figure 1/1B/HPD06 serum_KLF17.tiff
- __MACOSX/Figure 1/1B/._HPD06 serum_KLF17.tiff
- Figure 1/1B/HPD06 MEFs_DAPI.tiff
- __MACOSX/Figure 1/1B/._HPD06 MEFs_DAPI.tiff
- Figure 1/1B/H9 serum (Leeb)_KLF17.tiff
- __MACOSX/Figure 1/1B/._H9 serum (Leeb)_KLF17.tiff
- Figure 1/1B/H9 serum (Pasque)_DAPI.tiff
- __MACOSX/Figure 1/1B/._H9 serum (Pasque)_DAPI.tiff
- Figure 1/1B/HPD06 serum_DAPI.tiff
- __MACOSX/Figure 1/1B/._HPD06 serum_DAPI.tiff
- Figure 1/1B/HPD06 MEFs_KLF17.tiff
- __MACOSX/Figure 1/1B/._HPD06 MEFs_KLF17.tiff
- Figure 1/1B/H9 serum (Leeb)_DAPI.tiff
- __MACOSX/Figure 1/1B/._H9 serum (Leeb)_DAPI.tiff
- Figure 1/1B/HPD03 MEFs_DAPI.tiff
- __MACOSX/Figure 1/1B/._HPD03 MEFs_DAPI.tiff
- Figure 1/1B/H9 MEFs (Pasque)_KLF17.tiff
- __MACOSX/Figure 1/1B/._H9 MEFs (Pasque)_KLF17.tiff
- Figure 1/1E/.Rhistory
- __MACOSX/Figure 1/1E/._.Rhistory
- Figure 1/1E/.DS_Store
- __MACOSX/Figure 1/1E/._.DS_Store
- Figure 1/1E/1E.xlsx
- __MACOSX/Figure 1/1E/._1E.xlsx
- Figure 1/1D/.DS_Store
- __MACOSX/Figure 1/1D/._.DS_Store
- Figure 1/1D/1D.xlsx
- __MACOSX/Figure 1/1D/._1D.xlsx
