# Supplementary material for: Serum coating enables feeder-free culture of naive human pluripotent stem cells preserving developmental potential
Source: EMBO J. 2026 Mar 12;45(8):2831–67. doi: 10.1038/s44318-026-00714-2 (PMC13083898; doi:10.1038/s44318-026-00714-2)
Supplement: Supplementary file 4 — Source data Fig. 1 [file 44318_2026_714_MOESM4_ESM.zip › Figure 1/1F/1F.xlsx]

## Sheet: Panel 1F
Sample	AP+ colonies relative to naive on MEFs
HPD06 MEFs	1.0313
HPD06 MEFs	1.01364
HPD06 MEFs	0.955056
HPD03 MEFs	1.12537
HPD03 MEFs	0.97891
HPD03 MEFs	0.895723
HPD06 serum	1.12921
HPD06 serum	1.1252
HPD06 serum	1.13483
HPD03 serum	1.02168
HPD03 serum	0.999414
HPD03 serum	0.954892
Statistics: serum VS MEFs
Two-sided unpaired Student’s t-test	0.206961
