# Supplementary material for: Serum coating enables feeder-free culture of naive human pluripotent stem cells preserving developmental potential
Source: EMBO J. 2026 Mar 12;45(8):2831–67. doi: 10.1038/s44318-026-00714-2 (PMC13083898; doi:10.1038/s44318-026-00714-2)
Supplement: Supplementary file 4 — Source data Fig. 1 [file 44318_2026_714_MOESM4_ESM.zip › Figure 1/1E/1E.xlsx]

## Sheet: HPD06
Sample	Passage	Replicate	Growth rate
HPD06 MEFs	P0	1	1
HPD06 MEFs	P0	2	1
HPD06 serum	P0	1	1
HPD06 serum	P0	2	1
HPD06 MEFs	P1	1	3.708
HPD06 MEFs	P1	2	1.8828
HPD06 serum	P1	1	4.212
HPD06 serum	P1	2	5.292
HPD06 MEFs	P2	1	12.6547
HPD06 MEFs	P2	2	9.08263
HPD06 serum	P2	1	12.4035
HPD06 serum	P2	2	37.5309
HPD06 MEFs	P3	1	61.9572
HPD06 MEFs	P3	2	22.4559
HPD06 serum	P3	1	55.8157
HPD06 serum	P3	2	62.3763
HPD06 MEFs	P4	1	195.611
HPD06 MEFs	P4	2	80.5987
HPD06 serum	P4	1	200.937
HPD06 serum	P4	2	327.85
Statistics: serum VS MEFs
Two-way repeated measures ANOVA	0.4618

## Sheet: HPD03
Sample	Passage	Replicate	Growth rate
HPD03 MEFs	P0	1	1
HPD03 MEFs	P0	2	1
HPD03 serum	P0	1	1
HPD03 serum	P0	2	1
HPD03 MEFs	P1	1	1.6164
HPD03 MEFs	P1	2	2.4588
HPD03 serum	P1	1	1.7856
HPD03 serum	P1	2	3.996
HPD03 MEFs	P2	1	9.25227
HPD03 MEFs	P2	2	7.94881
HPD03 serum	P2	1	7.07098
HPD03 serum	P2	2	9.75024
HPD03 MEFs	P3	1	26.9796
HPD03 MEFs	P3	2	18.7147
HPD03 serum	P3	1	19.1935
HPD03 serum	P3	2	29.3794
HPD03 MEFs	P4	1	98.0979
HPD03 MEFs	P4	2	77.4788
HPD03 serum	P4	1	82.9157
HPD03 serum	P4	2	117.4
Statistics: serum VS MEFs
Two-way repeated measures ANOVA	0.9189
