# Supplementary material for: Serum coating enables feeder-free culture of naive human pluripotent stem cells preserving developmental potential
Source: EMBO J. 2026 Mar 12;45(8):2831–67. doi: 10.1038/s44318-026-00714-2 (PMC13083898; doi:10.1038/s44318-026-00714-2)
Supplement: Supplementary file 4 — Source data Fig. 1 [file 44318_2026_714_MOESM4_ESM.zip › Figure 1/1D/1D.xlsx]

## Sheet: 1D
Sample	SUSD2
H9 MEFs	82.8
H9 MEFs	94.79
SIG1 MEFs	86.31
SIG1 MEFs	99.584
H9 serum	99.58
H9 serum	99.123
SIG1 serum	98.649
SIG1 serum	97.937
Primed	21.2
Statistics: serum VS MEFs
Two-sided unpaired Student’s t-test	0.12994
