# Supplementary material for: Serum coating enables feeder-free culture of naive human pluripotent stem cells preserving developmental potential
Source: EMBO J. 2026 Mar 12;45(8):2831–67. doi: 10.1038/s44318-026-00714-2 (PMC13083898; doi:10.1038/s44318-026-00714-2)
Supplement: Supplementary file 5 — Source data Fig. 2 [file 44318_2026_714_MOESM5_ESM.zip]

Archive with 8 entries (7 files):
- Figure 2/
- __MACOSX/._Figure 2
- Figure 2/.DS_Store
- __MACOSX/Figure 2/._.DS_Store
- Figure 2/2B.xlsx
- __MACOSX/Figure 2/._2B.xlsx
- Figure 2/2A.xlsx
- __MACOSX/Figure 2/._2A.xlsx
