# Supplementary material for: Serum coating enables feeder-free culture of naive human pluripotent stem cells preserving developmental potential
Source: EMBO J. 2026 Mar 12;45(8):2831–67. doi: 10.1038/s44318-026-00714-2 (PMC13083898; doi:10.1038/s44318-026-00714-2)
Supplement: Supplementary file 5 — Source data Fig. 2 [file 44318_2026_714_MOESM5_ESM.zip › Figure 2/2B.xlsx]

## Sheet: Panel 2B
Sample	COL1A1	COL2A1	COL3A1	COL10A1	COL11A2	FN1
Gibco #2412072	19.7932	22.0625	27.7645	24.3975	18.0651	21.4972
Gibco #2412072	20.8423	22.0258	27.4394	24.2961	17.9781	21.823
Gibco #2412072	23.895	22.0156	27.3745	23.8385	17.6939	21.3857
Gibco #B2772471RP	17.2942	15.4141	14.3606	12.0685	13.0187	17.4352
Gibco #B2772471RP	17.1635	15.207	14.6124	13.09	12.6451	17.4565
Gibco #B2772471RP	17.2164	15.3139	14.5442	12.5356	12.8229	17.4637
Gibco #2575650H	17.3957	15.437	15.0945	13.0315	12.7222	17.3844
Gibco #2575650H	17.5543	15.7107	15.16	13.4924	12.6496	17.3114
Gibco #2575650H	17.4868	15.5509	14.6521	13.7014	12.9368	17.3882
Sigma Aldrich #0001669689	17.2241	15.5409	13.9769	12.6105	13.0741	17.6469
Sigma Aldrich #0001669689	17.1654	15.4562	13.9526	7.47215	13.1958	17.6834
Sigma Aldrich #0001669689	17.2843	15.2702	13.9042	7.89818	12.962	17.6775
Biowest #S00KI20001	16.7432	15.0224	14.1062	7.85378	12.588	17.6339
Biowest #S00KI20001	16.7174	14.8637	13.5924	8.34357	12.3346	17.7031
Biowest #S00KI20001	16.759	15.3307	13.9292	8.0263	12.5439	17.6935
