# Supplementary material for: Serum coating enables feeder-free culture of naive human pluripotent stem cells preserving developmental potential
Source: EMBO J. 2026 Mar 12;45(8):2831–67. doi: 10.1038/s44318-026-00714-2 (PMC13083898; doi:10.1038/s44318-026-00714-2)
Supplement: Supplementary file 5 — Source data Fig. 2 [file 44318_2026_714_MOESM5_ESM.zip › Figure 2/2A.xlsx]

## Sheet: Matrisome annotation
Bos taurus proteome	21000
Annotated Category	Percentage
Non-matrisome	95.13
Matrisome	4.87
Detected proteome	451
Annotated Category	Percentage
Non-matrisome	79.6009
Matrisome	20.3991
Statistics: serum non-matrisome VS Bos taurus non-matrisome
Binomial test	<0,001
Statistics: serum matrisome VS Bos taurus matrisome
Binomial test	<0,001

## Sheet: Matrisome categories
Bos taurus matrisome	1022
Annotated Category	Percentage
Core matrisome	20.08
Matrisome-associated	71.92
Detected matrisome	92
Annotated Category	Percentage
Core matrisome	41.3043
Matrisome-associated	58.6957
Statistics: serum core matrisome VS Bos taurus core-matrisome
Binomial test	<0,001
Statistics: serum matrisome-associated VS Bos taurus matrisome-associated
Binomial test	0.004

## Sheet: Matrisome classification
	Bos taurus matrisome	1022
	Annotated Category	Percentage
Core matrisome	Collagens	4.30528
	ECM Glycoproteins	20.1566
	Proteoglycans	3.62035
Matrisome-associated	ECM Regulators	24.4618
	ECM-affiliated Proteins	14.6771
	Secreted Factors	32.7789
	Detected matrisome	92
	Annotated Category	Percentage
Core matrisome	Collagens	6.52174
	ECM Glycoproteins	27.1739
	Proteoglycans	7.6087
Matrisome-associated	ECM Regulators	43.4783
	ECM-affiliated Proteins	6.52174
	Secreted Factors	8.69565
Statistics: serum Collagens VS Bos taurus Collagens
Binomial test	0.102
Statistics: serum ECM Glycoproteins VS Bos taurus ECM Glycoproteins
Binomial test	0.04
Statistics: serum Proteoglycans VS Bos taurus Proteoglycans
Binomial test	0.018
Statistics: serum ECM Regulators VS Bos taurus ECM Regulators
Binomial test	<0,001
Statistics: serum ECM-affiliated Proteins VS Bos taurus ECM-affiliated Proteins
Binomial test	0.013
Statistics: serum Secreted Factors VS Bos taurus Secreted Factors
Binomial test	<0,001
