# Supplementary material for: Serum coating enables feeder-free culture of naive human pluripotent stem cells preserving developmental potential
Source: EMBO J. 2026 Mar 12;45(8):2831–67. doi: 10.1038/s44318-026-00714-2 (PMC13083898; doi:10.1038/s44318-026-00714-2)
Supplement: Supplementary file 6 — Source data Fig. 3 [file 44318_2026_714_MOESM6_ESM.zip]

Archive with 4 entries (3 files):
- Figure 3/
- __MACOSX/._Figure 3
- Figure 3/3B.xlsx
- __MACOSX/Figure 3/._3B.xlsx
