# Supplementary material for: Serum coating enables feeder-free culture of naive human pluripotent stem cells preserving developmental potential
Source: EMBO J. 2026 Mar 12;45(8):2831–67. doi: 10.1038/s44318-026-00714-2 (PMC13083898; doi:10.1038/s44318-026-00714-2)
Supplement: Supplementary file 7 — Source data Fig. 4 [file 44318_2026_714_MOESM7_ESM.zip › Figure 4/4B/4B.xlsx]

## Sheet: 4B
Sample	KLF4	ZIC2
Shef6 serum	0.739547	0.0334935	Shef6 serum samples have been used also in 4D, as part of the same differentiation experiment
Shef6 serum	0.89437	0.0171203
Shef6 serum	1.36608	0.0828831
Shef6 day5 from serum	0.284027	0.624336
Shef6 day5 from serum	0.0969188	0.484315
