# Supplementary material for: Serum coating enables feeder-free culture of naive human pluripotent stem cells preserving developmental potential
Source: EMBO J. 2026 Mar 12;45(8):2831–67. doi: 10.1038/s44318-026-00714-2 (PMC13083898; doi:10.1038/s44318-026-00714-2)
Supplement: Supplementary file 7 — Source data Fig. 4 [file 44318_2026_714_MOESM7_ESM.zip › Figure 4/4D/4D.xlsx]

## Sheet: KLF4
Sample	KLF4
Shef6 serum	0.739547	Shef6 serum samples have been used also in 4B, as part of the same differentiation experiment
Shef6 serum	0.89437
Shef6 serum	1.36608
Shef6-cap N2B27 d2	0.471573
Shef6-cap N2B27 d2	0.432469
Shef6-cap N2B27 d4	0.134915
Shef6-cap N2B27 d4	0.202744
Shef6-cap N2B27 d4	0.342485
Shef6-cap N2B27 d4	0.319116
Shef6-cap N2B27 d5	0.0946562
Shef6-cap N2B27 d5	0.521151
Shef6-cap N2B27 d6	0.127401
Shef6-cap N2B27 d6	0.0513277
Shef6-cap N2B27 d8	0.0312878
Shef6-cap N2B27 d8	0.0972754
Shef6-cap FGF2 d4	0.234299
Shef6-cap FGF2 d4	0.154507
Shef6-cap FGF2 d5	0.153399
Shef6-cap FGF2 d5	0.154507
Shef6-cap ActivinA d4	0.115597
Shef6-cap ActivinA d4	0.266367
Shef6-cap ActivinA d5	0.0185167
Shef6-cap ActivinA d5	0.357612
Shef6-cap FAX d4	0.306844
Shef6-cap FAX d4	0.357612
Shef6-cap FAX d5	0.376395
Shef6-cap FAX d5	0.323226
Statistics: N2B27 d4 VS serum
Two-sided unpaired Student’s t-test	0.0497505

## Sheet: ZIC2
Sample	ZIC2
Shef6 serum	0.752681
Shef6 serum	0.384735
Shef6 serum	1.86258
Shef6-cap N2B27 d4	21.6084
Shef6-cap N2B27 d4	19.6344
Shef6-cap N2B27 d5	15.8138
Shef6-cap N2B27 d5	17.3663
Shef6-cap FGF2 d4	20.7625
Shef6-cap FGF2 d4	16.7818
Shef6-cap FGF2 d5	19.984
Shef6-cap FGF2 d5	19.0156
Shef6-cap ActivinA d4	21.2256
Shef6-cap ActivinA d4	24.0995
Shef6-cap ActivinA d5	7.36176
Shef6-cap ActivinA d5	16.6794
Shef6-cap FAX d4	12.9929
Shef6-cap FAX d4	18.2082
Shef6-cap FAX d5	30.4702
Shef6-cap FAX d5	17.0331
