# Supplementary material for: Serum coating enables feeder-free culture of naive human pluripotent stem cells preserving developmental potential
Source: EMBO J. 2026 Mar 12;45(8):2831–67. doi: 10.1038/s44318-026-00714-2 (PMC13083898; doi:10.1038/s44318-026-00714-2)
Supplement: Supplementary file 7 — Source data Fig. 4 [file 44318_2026_714_MOESM7_ESM.zip › Figure 4/4A/4A.xlsx]

## Sheet: 4A
Sample	TFCP2L1	KLF4	NANOG	SALL2	CDH2	ZIC2
HPD06 MEFs	1.21643	0.947303	1.11584	0	0	0
HPD06 MEFs	0.919542	1.25223	1.05553	0	0	0
HPD06 MEFs	0.864029	0.800466	0.828634	0	0	0
HPD06 day6 from MEFs	0.150019	0.228244	0.610331	0.0881264	0.0166935	0.260106
HPD06 day6 from MEFs	0.169236	0.270571	0.608637	0.127755	0.0326632	0.226803
HPD06 day15 from MEFs	0.15695	0.108149	0.707715	0.124898	0.58097	0.320488
HPD06 day15 from MEFs	0.124255	0.0560477	0.534095	0.209874	0.373794	0.26515
HPD06 serum	1.06574	0.934718	0.976659	0	0	0
HPD06 serum	0.906309	0.67115	0.85838	0	0	0
HPD06 serum	1.02795	1.39413	1.16496	0	0	0
HPD06 day6 from serum	0.129067	0.232002	0.634957	0.108232	0.0153977	0.147356
HPD06 day6 from serum	0.116433	0.210939	0.647399	0.0950829	0.0152776	0.168118
HPD06 day15 from serum	0.108278	0.142568	0.455132	0.0926339	0.896041	0.253634
HPD06 day15 from serum	0.101695	0.143474	0.362153	0.0637479	0.803045	0.217666
Primed	0.079678	0.109532	0.287166	0.939652	0.978605	0.99112
Primed	0.0402601	0.0639261	0.215063	0.646706	0.767182	0.782637
Primed	0.0908616	0.112096	0.318172	1.41364	1.25421	1.22624
