# Supplementary material for: Serum coating enables feeder-free culture of naive human pluripotent stem cells preserving developmental potential
Source: EMBO J. 2026 Mar 12;45(8):2831–67. doi: 10.1038/s44318-026-00714-2 (PMC13083898; doi:10.1038/s44318-026-00714-2)
Supplement: Supplementary file 8 — Source data Fig. 5 [file 44318_2026_714_MOESM8_ESM.zip]

Archive with 82 entries (76 files):
- Figure 5/
- __MACOSX/._Figure 5
- Figure 5/5A/
- __MACOSX/Figure 5/._5A
- Figure 5/.DS_Store
- __MACOSX/Figure 5/._.DS_Store
- Figure 5/5C/
- __MACOSX/Figure 5/._5C
- Figure 5/5D/
- __MACOSX/Figure 5/._5D
- Figure 5/5E/
- __MACOSX/Figure 5/._5E
- Figure 5/5B/
- __MACOSX/Figure 5/._5B
- Figure 5/5A/.Rhistory
- __MACOSX/Figure 5/5A/._.Rhistory
- Figure 5/5A/.DS_Store
- __MACOSX/Figure 5/5A/._.DS_Store
- Figure 5/5A/5A.xlsx
- __MACOSX/Figure 5/5A/._5A.xlsx
- Figure 5/5C/5C.xlsx
- __MACOSX/Figure 5/5C/._5C.xlsx
- Figure 5/5C/.Rhistory
- __MACOSX/Figure 5/5C/._.Rhistory
- Figure 5/5C/.DS_Store
- __MACOSX/Figure 5/5C/._.DS_Store
- Figure 5/5D/.Rhistory
- __MACOSX/Figure 5/5D/._.Rhistory
- Figure 5/5D/.DS_Store
- __MACOSX/Figure 5/5D/._.DS_Store
- Figure 5/5D/5D.xlsx
- __MACOSX/Figure 5/5D/._5D.xlsx
- Figure 5/5D/.RData
- __MACOSX/Figure 5/5D/._.RData
- Figure 5/5E/HPD06-TSC from MEFs_KLF17.tiff
- __MACOSX/Figure 5/5E/._HPD06-TSC from MEFs_KLF17.tiff
- Figure 5/5E/naive-TSC_GATA3.tiff
- __MACOSX/Figure 5/5E/._naive-TSC_GATA3.tiff
- Figure 5/5E/naive-TSC_DAPI.tiff
- __MACOSX/Figure 5/5E/._naive-TSC_DAPI.tiff
- Figure 5/5E/HPD06-TSC from serum_GATA3.tiff
- __MACOSX/Figure 5/5E/._HPD06-TSC from serum_GATA3.tiff
- Figure 5/5E/HPD06_DAPI.tiff
- __MACOSX/Figure 5/5E/._HPD06_DAPI.tiff
- Figure 5/5E/HPD06_KLF17.tiff
- __MACOSX/Figure 5/5E/._HPD06_KLF17.tiff
- Figure 5/5E/HPD06-TSC from serum_DAPI.tiff
- __MACOSX/Figure 5/5E/._HPD06-TSC from serum_DAPI.tiff
- Figure 5/5E/HPD06-TSC from MEFs_DAPI.tiff
- __MACOSX/Figure 5/5E/._HPD06-TSC from MEFs_DAPI.tiff
- Figure 5/5E/HPD06-TSC from serum_KLF17.tiff
- __MACOSX/Figure 5/5E/._HPD06-TSC from serum_KLF17.tiff
- Figure 5/5E/HPD06_GATA3.tiff
- __MACOSX/Figure 5/5E/._HPD06_GATA3.tiff
- Figure 5/5E/naive-TSC_KLF17.tiff
- __MACOSX/Figure 5/5E/._naive-TSC_KLF17.tiff
- Figure 5/5E/HPD06-TSC from MEFs_GATA3.tiff
- __MACOSX/Figure 5/5E/._HPD06-TSC from MEFs_GATA3.tiff
- Figure 5/5B/HNES1-TE from serum_GATA3.tiff
- __MACOSX/Figure 5/5B/._HNES1-TE from serum_GATA3.tiff
- Figure 5/5B/HNES1 serum_KLF17.tiff
- __MACOSX/Figure 5/5B/._HNES1 serum_KLF17.tiff
- Figure 5/5B/HNES1-TE from MEFs_GATA3.tiff
- __MACOSX/Figure 5/5B/._HNES1-TE from MEFs_GATA3.tiff
- Figure 5/5B/HNES1 MEFs_KLF17.tiff
- __MACOSX/Figure 5/5B/._HNES1 MEFs_KLF17.tiff
- Figure 5/5B/HNES1 MEFs_DAPI.tiff
- __MACOSX/Figure 5/5B/._HNES1 MEFs_DAPI.tiff
- Figure 5/5B/HNES1 serum_DAPI.tiff
- __MACOSX/Figure 5/5B/._HNES1 serum_DAPI.tiff
- Figure 5/5B/HNES1-TE from MEFs_DAPI.tiff
- __MACOSX/Figure 5/5B/._HNES1-TE from MEFs_DAPI.tiff
- Figure 5/5B/HNES1-TE from serum_DAPI.tiff
- __MACOSX/Figure 5/5B/._HNES1-TE from serum_DAPI.tiff
- Figure 5/5B/HNES1 serum_GATA3.tiff
- __MACOSX/Figure 5/5B/._HNES1 serum_GATA3.tiff
- Figure 5/5B/HNES1-TE from serum_KLF17.tiff
- __MACOSX/Figure 5/5B/._HNES1-TE from serum_KLF17.tiff
- Figure 5/5B/HNES1-TE from MEFs_KLF17.tiff
- __MACOSX/Figure 5/5B/._HNES1-TE from MEFs_KLF17.tiff
- Figure 5/5B/HNES1 MEFs_GATA3.tiff
- __MACOSX/Figure 5/5B/._HNES1 MEFs_GATA3.tiff
