# Supplementary material for: Serum coating enables feeder-free culture of naive human pluripotent stem cells preserving developmental potential
Source: EMBO J. 2026 Mar 12;45(8):2831–67. doi: 10.1038/s44318-026-00714-2 (PMC13083898; doi:10.1038/s44318-026-00714-2)
Supplement: Supplementary file 8 — Source data Fig. 5 [file 44318_2026_714_MOESM8_ESM.zip › Figure 5/5A/5A.xlsx]

## Sheet: 5A
Sample	SOX1	PAX3	T	GATA6	SOX17	FOXA2
HPD06-cap from MEFs	1.43868	1.25464	1.17068	0.829885	1.02477	1.13536
HPD06-cap from MEFs	0.561318	0.745359	0.829318	1.17011	0.975226	0.864642
EBs day 7	3.95295	1.41544	1.11059	0.863573	0.941756	0.314802
EBs day 7	10.1809	3.95631	3.12477	1.6931	1.35349	2.18345
EBs day14	14.9713	4.88207	4.10244	3.20682	1.94453	1.64029
EBs day14	34.9044	11.9766	13.1865	4.22091	1.8051	5.69019
HPD06-cap from serum	1.11509	1.28839	0.823163	1.09462	1.32147	1.35178
HPD06-cap from serum	0.884908	0.711613	1.17684	0.905383	0.678529	0.64822
EBs day 7	8.37933	5.05976	4.43198	2.20363	1.25623	1.9053
EBs day 7	9.81781	3.82161	4.2174	1.36461	1.24418	0.444828
EBs day14	44.9681	12.6058	231.888	60.478	14.8987	11.1036
EBs day14	39.8823	13.386	171.927	36.4514	11.8948	8.85063
