# Supplementary material for: Serum coating enables feeder-free culture of naive human pluripotent stem cells preserving developmental potential
Source: EMBO J. 2026 Mar 12;45(8):2831–67. doi: 10.1038/s44318-026-00714-2 (PMC13083898; doi:10.1038/s44318-026-00714-2)
Supplement: Supplementary file 8 — Source data Fig. 5 [file 44318_2026_714_MOESM8_ESM.zip › Figure 5/5C/5C.xlsx]

## Sheet: TROP2
Sample	TROP2
Naive MEFs HNES1	0.62
Naive MEFs Shef6	1.45
Naive MEFs H9	0.66
Naive-TE from MEFs day3 HNES1	65.1
Naive-TE from MEFs day3 HNES1	59.2
Naive-TE from MEFs day3 Shef6	30.6
Naive-TE from MEFs day3 Shef6	35.8
Naive-TE from MEFs day3 H9	58
Naive-TE from MEFs day3 H9	59.7
Naive serum HNES1	1.36
Naive serum Shef6	0.98
Naive serum H9	0.93
Naive-TE from serum day3 HNES1	64.9
Naive-TE from serum day3 HNES1	63.2
Naive-TE from serum day3 Shef6	34.4
Naive-TE from serum day3 Shef6	35.6
Naive-TE from serum day3 H9	59.4
Naive-TE from serum day3 H10	57.7
Statistics: Naive-TE from MEFs VS Naive MEFs
Two-sided unpaired Student’s t-test	0.000347426
Statistics: Naive-TE from serum VS Naive serum
Two-sided unpaired Student’s t-test	0.000265235

## Sheet: GATA3 mKO
Sample	GATA3:mKO
HNES1-N2B27 from MEFs	0.238
HNES1-TE from MEFs day3	73.789
HNES1-TE from MEFs day3	73.814
HNES1-TE from MEFs day4	80.699
HNES1-TE from MEFs day4	81.133
HNES1-TE from MEFs day5	82.878
HNES1-TE from MEFs day5	83.963
HNES1-N2B27 from serum	4.19
HNES1-TE from serum day3	75.462
HNES1-TE from serum day3	77.392
HNES1-TE from serum day4	87.064
HNES1-TE from serum day4	82.958
HNES1-TE from serum day5	85.977
HNES1-TE from serum day5	89.641
