# Supplementary material for: Serum coating enables feeder-free culture of naive human pluripotent stem cells preserving developmental potential
Source: EMBO J. 2026 Mar 12;45(8):2831–67. doi: 10.1038/s44318-026-00714-2 (PMC13083898; doi:10.1038/s44318-026-00714-2)
Supplement: Supplementary file 8 — Source data Fig. 5 [file 44318_2026_714_MOESM8_ESM.zip › Figure 5/5D/5D.xlsx]

## Sheet: 5D
Sample	TFCP2L1	KLF17	GATA3	GATA2
HPD06 MEFs	0.879392	0.907403	0.065579	0.0506596
HPD06 MEFs	0.917553	1.00013	0.0979144	0.0699624
HPD06 MEFs	1.20305	1.09246	0.070044	0.0783155
HPD03 MEFs	0.810951	0.491262	0.0910906	0.162653
HPD03 MEFs	1.18905	1.50874	0.35431	0.199655
HPD06-TSC from MEFs p1	0.867067	1.16442	0.0884811	0.0629966
HPD06-TSC from MEFs p1	1.09256	1.06775	0.096465	0.14739
HPD03-TSC from MEFs p1	0.0801838	0.0573508	0.730954	0.614592
HPD03-TSC from MEFs p1	0.0460458	0.031765	0.717364	0.655621
HPD06-TSC from MEFs p3	0.0618994	0.145986	1.35332	0.818802
HPD06-TSC from MEFs p3	0.141158	0.0909097	0.731933	1.07198
HPD03-TSC from MEFs p3	0.0920574	0.103563	1.09006	0.804603
HPD03-TSC from MEFs p3	0.0559886	0.0220768	1.04803	0.819054
HPD06-TSC from MEFs p5	0.172946	0.177871	2.04827	1.03371
HPD06-TSC from MEFs p5	0.223902	0.323433	2.25112	0.897563
HPD03-TSC from MEFs p5	0.160725	0.16382	2.19607	1.33175
HPD03-TSC from MEFs p5	0.157182	0.128826	2.30861	1.39398
HPD06-TSC from MEFs p7	0.150752	0.327498	2.25197	0.883628
HPD06-TSC from MEFs p7	0.13845	0.295596	2.27541	0.563732
HPD03-TSC from MEFs p7	0.113061	0.0538877	1.7708	1.27609
HPD03-TSC from MEFs p7	0.117692	0.0576881	1.55167	1.21617
HPD06 serum	0.90248	0.955915	0.02592	0.0485287
HPD06 serum	0.95152	0.523219	0.069819	0.055701
HPD06 serum	1.146	1.52087	0.0880083	0.0800179
HPD03 serum	1.1426	1.37862	0.168451	0.206513
HPD03 serum	0.857395	0.621376	0.0549416	0.0969793
HPD06-TSC from serum p1	0.817772	0.271522	0.0274155	0.0346869
HPD06-TSC from serum p1	0.874349	0.289935	0.0305263	0.0247146
HPD03-TSC from serum p1	0.122832	0.125398	1.06446	1.03993
HPD03-TSC from serum p1	0.0858628	0.0426141	0.859945	1.37602
HPD06-TSC from serum p3	0.0875738	0.0669748	0.627242	0.808496
HPD06-TSC from serum p3	0.0747139	0.0404401	0.799012	0.556618
HPD03-TSC from serum p3	0.110775	0.0868336	1.23106	1.03139
HPD03-TSC from serum p3	0.130005	0.0641334	1.21484	1.22381
HPD06-TSC from serum p5	0.168519	0.0465215	1.3258	0.77168
HPD06-TSC from serum p5	0.131029	0.0335552	0.976282	0.321387
HPD03-TSC from serum p5	0.192035	0.1718	1.49399	1.48382
HPD03-TSC from serum p5	0.159033	0.127232	1.66262	1.54643
HPD06-TSC from serum p7	0.181743	0.0470348	1.4856	0.545567
HPD06-TSC from serum p7	0.295383	0.127596	1.95878	0.875503
HPD03-TSC from serum p7	0.365722	0.42492	1.54375	1.08759
HPD03-TSC from serum p7	0.22554	0.112703	1.65012	1.0444
naive-TSC	0.10098	0.317912	1.15364	1.0632
naive-TSC	0.0881608	0.251871	0.928643	1.03947
naive-TSC	0.143073	0.571186	0.917721	0.897328
naive-TSC	0.0610271	0.119505	1.13918	1.05892
naive-TSC	0.0615588	0.0950465	0.95169	1.05651
naive-TSC	0.133617	0.268501	0.909127	0.884566
naive-TSC	0.236993	0.13796
naive-TSC	0.206907	0.109301
naive-TSC	0.335782	0.247871
naive-TSC	0.0946603	0.185737
naive-TSC	0.095485	0.147723
naive-TSC	0.207256	0.41731
Statistics: naive-TSC from MEFs p1 VS naive MEFs	TFCP2L1	KLF17	GATA3	GATA2
Two-sided unpaired Student’s t-test	0.172427	0.288786	0.234352	0.192667
Statistics: naive-TSC from MEFs p3 VS naive MEFs	TFCP2L1	KLF17	GATA3	GATA2
Two-sided unpaired Student’s t-test	0.00023014	0.00464635	0.00242418	0.000312976
Statistics: naive-TSC from MEFs p5 VS naive MEFs	TFCP2L1	KLF17	GATA3	GATA2
Two-sided unpaired Student’s t-test	0.000420639	0.00658053	4.0384e-08	0.0020995
Statistics: naive-TSC from MEFs p7 VS naive MEFs	TFCP2L1	KLF17	GATA3	GATA2
Two-sided unpaired Student’s t-test	0.000402248	0.00484265	0.00108369	0.0117706
Statistics: naive-TSC from serum p1 VS naive serum	TFCP2L1	KLF17	GATA3	GATA2
Two-sided unpaired Student’s t-test	0.0878971	0.0122979	0.226053	0.230069
Statistics: naive-TSC from serum p3 VS naive serum	TFCP2L1	KLF17	GATA3	GATA2
Two-sided unpaired Student’s t-test	7.86499e-05	0.00914224	0.00895006	0.00962083
Statistics: naive-TSC from serum p5 VS naive serum	TFCP2L1	KLF17	GATA3	GATA2
Two-sided unpaired Student’s t-test	0.000104085	0.00955579	0.00265927	0.0498556
Statistics: naive-TSC from serum p7 VS naive serum	TFCP2L1	KLF17	GATA3	GATA2
Two-sided unpaired Student’s t-test	3.07838e-05	0.0110057	0.000402627	0.00602565
