# Supplementary material for: Serum coating enables feeder-free culture of naive human pluripotent stem cells preserving developmental potential
Source: EMBO J. 2026 Mar 12;45(8):2831–67. doi: 10.1038/s44318-026-00714-2 (PMC13083898; doi:10.1038/s44318-026-00714-2)
Supplement: Supplementary file 9 — Source data Fig. 6 [file 44318_2026_714_MOESM9_ESM.zip]

Archive with 30 entries (27 files):
- Figure 6/
- __MACOSX/._Figure 6
- Figure 6/6A/
- __MACOSX/Figure 6/._6A
- Figure 6/.DS_Store
- __MACOSX/Figure 6/._.DS_Store
- Figure 6/6B/
- __MACOSX/Figure 6/._6B
- Figure 6/6A/Blastoids derived from naive hPSCs on serum_H9 (Zylicz).tiff
- __MACOSX/Figure 6/6A/._Blastoids derived from naive hPSCs on serum_H9 (Zylicz).tiff
- Figure 6/6A/Blastoids derived from naive hPSCs on serum_KOLF2.1J.tiff
- __MACOSX/Figure 6/6A/._Blastoids derived from naive hPSCs on serum_KOLF2.1J.tiff
- Figure 6/6A/Blastoids derived from naive hPSCs on MEFs_H9 (Zylicz).tiff
- __MACOSX/Figure 6/6A/._Blastoids derived from naive hPSCs on MEFs_H9 (Zylicz).tiff
- Figure 6/6A/6A.xlsx
- __MACOSX/Figure 6/6A/._6A.xlsx
- Figure 6/6A/Blastoids derived from naive hPSCs on MEFs_KOLF2.1J.tiff
- __MACOSX/Figure 6/6A/._Blastoids derived from naive hPSCs on MEFs_KOLF2.1J.tiff
- Figure 6/6B/HNES1 (Zylicz)_DAPI SOX17.tiff
- __MACOSX/Figure 6/6B/._HNES1 (Zylicz)_DAPI SOX17.tiff
- Figure 6/6B/KOLF2.1J_CDX2 GATA4.tiff
- __MACOSX/Figure 6/6B/._KOLF2.1J_CDX2 GATA4.tiff
- Figure 6/6B/KOLF2.1J_CDX2 OCT4.tiff
- __MACOSX/Figure 6/6B/._KOLF2.1J_CDX2 OCT4.tiff
- Figure 6/6B/HNES1 (Zylicz)_CDX2 OCT4.tiff
- __MACOSX/Figure 6/6B/._HNES1 (Zylicz)_CDX2 OCT4.tiff
- Figure 6/6B/H9 (Zylicz)_DAPI GATA4.tiff
- __MACOSX/Figure 6/6B/._H9 (Zylicz)_DAPI GATA4.tiff
- Figure 6/6B/H9 (Zylicz)_GATA3 NANOG.tiff
- __MACOSX/Figure 6/6B/._H9 (Zylicz)_GATA3 NANOG.tiff
