# Supplementary material for: Serum coating enables feeder-free culture of naive human pluripotent stem cells preserving developmental potential
Source: EMBO J. 2026 Mar 12;45(8):2831–67. doi: 10.1038/s44318-026-00714-2 (PMC13083898; doi:10.1038/s44318-026-00714-2)
Supplement: Supplementary file 9 — Source data Fig. 6 [file 44318_2026_714_MOESM9_ESM.zip › Figure 6/6A/6A.xlsx]

## Sheet: H9 (Zylicz)
Sample	Blastoids induction (%)
MEFs	86.6142
MEFs	79.4326
MEFs	77.7778
serum	94.8357
serum	86.5517
serum	85.4839

## Sheet: KOLF2.1J
Sample	Blastoids induction (%)
MEFs	75
MEFs	71.9424
MEFs	78.2609
serum	74.0458
serum	79.5455
serum	78.0303
