# Supplementary material for: Serum coating enables feeder-free culture of naive human pluripotent stem cells preserving developmental potential
Source: EMBO J. 2026 Mar 12;45(8):2831–67. doi: 10.1038/s44318-026-00714-2 (PMC13083898; doi:10.1038/s44318-026-00714-2)
Supplement: Supplementary file 10 — Figure EV1 Source Data [file 44318_2026_714_MOESM10_ESM.zip]

Archive with 152 entries (145 files):
- Expanded View Figure 1/
- __MACOSX/._Expanded View Figure 1
- Expanded View Figure 1/EV1C/
- __MACOSX/Expanded View Figure 1/._EV1C
- Expanded View Figure 1/EV1E/
- __MACOSX/Expanded View Figure 1/._EV1E
- Expanded View Figure 1/EV1B/
- __MACOSX/Expanded View Figure 1/._EV1B
- Expanded View Figure 1/.DS_Store
- __MACOSX/Expanded View Figure 1/._.DS_Store
- Expanded View Figure 1/EV1G/
- __MACOSX/Expanded View Figure 1/._EV1G
- Expanded View Figure 1/EV1A/
- __MACOSX/Expanded View Figure 1/._EV1A
- Expanded View Figure 1/EV1F/
- __MACOSX/Expanded View Figure 1/._EV1F
- Expanded View Figure 1/EV1C/EV1C.xlsx
- __MACOSX/Expanded View Figure 1/EV1C/._EV1C.xlsx
- Expanded View Figure 1/EV1E/EV1E.xlsx
- __MACOSX/Expanded View Figure 1/EV1E/._EV1E.xlsx
- Expanded View Figure 1/EV1B/Shef6 serum_DAPI.tiff
- __MACOSX/Expanded View Figure 1/EV1B/._Shef6 serum_DAPI.tiff
- Expanded View Figure 1/EV1B/HNES1 MEFs (Leeb)_DAPI.tiff
- __MACOSX/Expanded View Figure 1/EV1B/._HNES1 MEFs (Leeb)_DAPI.tiff
- Expanded View Figure 1/EV1B/SIG-1 serum_DAPI.tiff
- __MACOSX/Expanded View Figure 1/EV1B/._SIG-1 serum_DAPI.tiff
- Expanded View Figure 1/EV1B/HNES1 MEFs (Leeb)_OCT4.tiff
- __MACOSX/Expanded View Figure 1/EV1B/._HNES1 MEFs (Leeb)_OCT4.tiff
- Expanded View Figure 1/EV1B/Shef6 serum_OCT4.tiff
- __MACOSX/Expanded View Figure 1/EV1B/._Shef6 serum_OCT4.tiff
- Expanded View Figure 1/EV1B/SIG-1 MEFs_NANOG.tiff
- __MACOSX/Expanded View Figure 1/EV1B/._SIG-1 MEFs_NANOG.tiff
- Expanded View Figure 1/EV1B/H9 serum (Pasque)_NANOG.tiff
- __MACOSX/Expanded View Figure 1/EV1B/._H9 serum (Pasque)_NANOG.tiff
- Expanded View Figure 1/EV1B/H9 MEFs (Leeb)_DAPI.tiff
- __MACOSX/Expanded View Figure 1/EV1B/._H9 MEFs (Leeb)_DAPI.tiff
- Expanded View Figure 1/EV1B/HNES1 MEFs (Leeb)_KLF17.tiff
- __MACOSX/Expanded View Figure 1/EV1B/._HNES1 MEFs (Leeb)_KLF17.tiff
- Expanded View Figure 1/EV1B/Shef6 serum_KLF17.tiff
- __MACOSX/Expanded View Figure 1/EV1B/._Shef6 serum_KLF17.tiff
- Expanded View Figure 1/EV1B/H9 MEFs (Pasque)_DAPI.tiff
- __MACOSX/Expanded View Figure 1/EV1B/._H9 MEFs (Pasque)_DAPI.tiff
- Expanded View Figure 1/EV1B/H9 serum (Pasque)_KLF17.tiff
- __MACOSX/Expanded View Figure 1/EV1B/._H9 serum (Pasque)_KLF17.tiff
- Expanded View Figure 1/EV1B/H9 MEFs (Leeb)_OCT4.tiff
- __MACOSX/Expanded View Figure 1/EV1B/._H9 MEFs (Leeb)_OCT4.tiff
- Expanded View Figure 1/EV1B/H9 MEFs (Leeb)_KLF17.tiff
- __MACOSX/Expanded View Figure 1/EV1B/._H9 MEFs (Leeb)_KLF17.tiff
- Expanded View Figure 1/EV1B/SIG-1 MEFs_KLF17.tiff
- __MACOSX/Expanded View Figure 1/EV1B/._SIG-1 MEFs_KLF17.tiff
- Expanded View Figure 1/EV1B/Shef6 MEFs_KLF17.tiff
- __MACOSX/Expanded View Figure 1/EV1B/._Shef6 MEFs_KLF17.tiff
- Expanded View Figure 1/EV1B/H9 serum (Leeb)_KLF17.tiff
- __MACOSX/Expanded View Figure 1/EV1B/._H9 serum (Leeb)_KLF17.tiff
- Expanded View Figure 1/EV1B/SIG-1 serum_KLF17.tiff
- __MACOSX/Expanded View Figure 1/EV1B/._SIG-1 serum_KLF17.tiff
- Expanded View Figure 1/EV1B/H9 MEFs (Pasque)_NANOG.tiff
- __MACOSX/Expanded View Figure 1/EV1B/._H9 MEFs (Pasque)_NANOG.tiff
- Expanded View Figure 1/EV1B/H9 serum (Pasque)_DAPI.tiff
- __MACOSX/Expanded View Figure 1/EV1B/._H9 serum (Pasque)_DAPI.tiff
- Expanded View Figure 1/EV1B/Shef6 MEFs_DAPI.tiff
- __MACOSX/Expanded View Figure 1/EV1B/._Shef6 MEFs_DAPI.tiff
- Expanded View Figure 1/EV1B/HNES1 serum (Leeb)_OCT4.tiff
- __MACOSX/Expanded View Figure 1/EV1B/._HNES1 serum (Leeb)_OCT4.tiff
- Expanded View Figure 1/EV1B/SIG-1 MEFs_DAPI.tiff
- __MACOSX/Expanded View Figure 1/EV1B/._SIG-1 MEFs_DAPI.tiff
- Expanded View Figure 1/EV1B/H9 serum (Leeb)_DAPI.tiff
- __MACOSX/Expanded View Figure 1/EV1B/._H9 serum (Leeb)_DAPI.tiff
- Expanded View Figure 1/EV1B/HNES1 serum (Leeb)_KLF17.tiff
- __MACOSX/Expanded View Figure 1/EV1B/._HNES1 serum (Leeb)_KLF17.tiff
- Expanded View Figure 1/EV1B/HNES1 serum (Leeb)_DAPI.tiff
- __MACOSX/Expanded View Figure 1/EV1B/._HNES1 serum (Leeb)_DAPI.tiff
- Expanded View Figure 1/EV1B/Shef6 MEFs_OCT4.tiff
- __MACOSX/Expanded View Figure 1/EV1B/._Shef6 MEFs_OCT4.tiff
- Expanded View Figure 1/EV1B/SIG-1 serum_NANOG.tiff
- __MACOSX/Expanded View Figure 1/EV1B/._SIG-1 serum_NANOG.tiff
- Expanded View Figure 1/EV1B/H9 serum (Leeb)_OCT4.tiff
- __MACOSX/Expanded View Figure 1/EV1B/._H9 serum (Leeb)_OCT4.tiff
- Expanded View Figure 1/EV1B/H9 MEFs (Pasque)_KLF17.tiff
- __MACOSX/Expanded View Figure 1/EV1B/._H9 MEFs (Pasque)_KLF17.tiff
- Expanded View Figure 1/EV1G/24h post-trensfection no selection_fluorescence.tiff
- __MACOSX/Expanded View Figure 1/EV1G/._24h post-trensfection no selection_fluorescence.tiff
- Expanded View Figure 1/EV1G/stable passaging in selection_morphology.tiff
- __MACOSX/Expanded View Figure 1/EV1G/._stable passaging in selection_morphology.tiff
- Expanded View Figure 1/EV1G/24h post-trensfection no selection_morphology.tiff
- __MACOSX/Expanded View Figure 1/EV1G/._24h post-trensfection no selection_morphology.tiff
- Expanded View Figure 1/EV1G/stable passaging in selection_fluorescence.tiff
- __MACOSX/Expanded View Figure 1/EV1G/._stable passaging in selection_fluorescence.tiff
- Expanded View Figure 1/EV1A/HPD06 serum_DAPI_1.tiff
- __MACOSX/Expanded View Figure 1/EV1A/._HPD06 serum_DAPI_1.tiff
- Expanded View Figure 1/EV1A/HPD03 serum_KLF17.tiff
- __MACOSX/Expanded View Figure 1/EV1A/._HPD03 serum_KLF17.tiff
- Expanded View Figure 1/EV1A/HPD03 serum_DAPI_1.tiff
- __MACOSX/Expanded View Figure 1/EV1A/._HPD03 serum_DAPI_1.tiff
- Expanded View Figure 1/EV1A/.DS_Store
- __MACOSX/Expanded View Figure 1/EV1A/._.DS_Store
- Expanded View Figure 1/EV1A/HPD06 MEFs_DAPI_1.tiff
- __MACOSX/Expanded View Figure 1/EV1A/._HPD06 MEFs_DAPI_1.tiff
- Expanded View Figure 1/EV1A/HPD06 MEFs_DAPI2.tiff
- __MACOSX/Expanded View Figure 1/EV1A/._HPD06 MEFs_DAPI2.tiff
- Expanded View Figure 1/EV1A/HPD03 MEFs_KLF17.tiff
- __MACOSX/Expanded View Figure 1/EV1A/._HPD03 MEFs_KLF17.tiff
- Expanded View Figure 1/EV1A/HPD06 serum_NANOG.tiff
- __MACOSX/Expanded View Figure 1/EV1A/._HPD06 serum_NANOG.tiff
- Expanded View Figure 1/EV1A/HPD03 serum_NANOG.tiff
- __MACOSX/Expanded View Figure 1/EV1A/._HPD03 serum_NANOG.tiff
- Expanded View Figure 1/EV1A/HPD03 MEFs_DAPI_1.tiff
- __MACOSX/Expanded View Figure 1/EV1A/._HPD03 MEFs_DAPI_1.tiff
- Expanded View Figure 1/EV1A/HPD03 serum_OCT4.tiff
- __MACOSX/Expanded View Figure 1/EV1A/._HPD03 serum_OCT4.tiff
- Expanded View Figure 1/EV1A/HPD03 MEFs_NANOG.tiff
- __MACOSX/Expanded View Figure 1/EV1A/._HPD03 MEFs_NANOG.tiff
- Expanded View Figure 1/EV1A/HPD06 serum_KLF17.tiff
- __MACOSX/Expanded View Figure 1/EV1A/._HPD06 serum_KLF17.tiff
- Expanded View Figure 1/EV1A/HPD06 MEFs_NANOG.tiff
- __MACOSX/Expanded View Figure 1/EV1A/._HPD06 MEFs_NANOG.tiff
- Expanded View Figure 1/EV1A/HPD06 serum_OCT4.tiff
- __MACOSX/Expanded View Figure 1/EV1A/._HPD06 serum_OCT4.tiff
- Expanded View Figure 1/EV1A/HPD03 serum_TFCP2L1.tiff
- __MACOSX/Expanded View Figure 1/EV1A/._HPD03 serum_TFCP2L1.tiff
- Expanded View Figure 1/EV1A/HPD06 MEFs_OCT4.tiff
- __MACOSX/Expanded View Figure 1/EV1A/._HPD06 MEFs_OCT4.tiff
- Expanded View Figure 1/EV1A/HPD03 MEFs_DAPI_2.tiff
- __MACOSX/Expanded View Figure 1/EV1A/._HPD03 MEFs_DAPI_2.tiff
- Expanded View Figure 1/EV1A/EV1A.xlsx
- __MACOSX/Expanded View Figure 1/EV1A/._EV1A.xlsx
- Expanded View Figure 1/EV1A/HPD06 MEFs_KLF17.tiff
- __MACOSX/Expanded View Figure 1/EV1A/._HPD06 MEFs_KLF17.tiff
- Expanded View Figure 1/EV1A/HPD03 MEFs_OCT4.tiff
- __MACOSX/Expanded View Figure 1/EV1A/._HPD03 MEFs_OCT4.tiff
- Expanded View Figure 1/EV1A/HPD06 serum_TFCP2L1.tiff
- __MACOSX/Expanded View Figure 1/EV1A/._HPD06 serum_TFCP2L1.tiff
- Expanded View Figure 1/EV1A/HPD03 MEFs_TFCP2L1.tiff
- __MACOSX/Expanded View Figure 1/EV1A/._HPD03 MEFs_TFCP2L1.tiff
- Expanded View Figure 1/EV1A/HPD03 serum_DAPI_2.tiff
- __MACOSX/Expanded View Figure 1/EV1A/._HPD03 serum_DAPI_2.tiff
- Expanded View Figure 1/EV1A/HPD06 MEFs_TFCP2L1.tiff
- __MACOSX/Expanded View Figure 1/EV1A/._HPD06 MEFs_TFCP2L1.tiff
- Expanded View Figure 1/EV1A/HPD06 serum_DAPI_2.tiff
- __MACOSX/Expanded View Figure 1/EV1A/._HPD06 serum_DAPI_2.tiff
- Expanded View Figure 1/EV1F/HPD06 serum.tiff
- __MACOSX/Expanded View Figure 1/EV1F/._HPD06 serum.tiff
- Expanded View Figure 1/EV1F/.DS_Store
- __MACOSX/Expanded View Figure 1/EV1F/._.DS_Store
- Expanded View Figure 1/EV1F/HPD03 serum.tiff
- __MACOSX/Expanded View Figure 1/EV1F/._HPD03 serum.tiff
- Expanded View Figure 1/EV1F/HPD06 MEFs.tiff
- __MACOSX/Expanded View Figure 1/EV1F/._HPD06 MEFs.tiff
- Expanded View Figure 1/EV1F/HPD03 MEFs.tiff
- __MACOSX/Expanded View Figure 1/EV1F/._HPD03 MEFs.tiff
- Expanded View Figure 1/EV1F/EV1F.xlsx
- __MACOSX/Expanded View Figure 1/EV1F/._EV1F.xlsx
