# Supplementary material for: Serum coating enables feeder-free culture of naive human pluripotent stem cells preserving developmental potential
Source: EMBO J. 2026 Mar 12;45(8):2831–67. doi: 10.1038/s44318-026-00714-2 (PMC13083898; doi:10.1038/s44318-026-00714-2)
Supplement: Supplementary file 10 — Figure EV1 Source Data [file 44318_2026_714_MOESM10_ESM.zip › Expanded View Figure 1/EV1C/EV1C.xlsx]

## Sheet: EV1C
Sample	POU5F1	NANOG	TFCP2L1	KLF4	KLF17	OTX2	ZIC2
HPD06 MEFs	1.09046	1.20192	1.25359	1.22769	0.873002	0.166302	0.00664123
HPD06 MEFs	0.90954	0.798082	0.746413	0.772309	1.127	0.218389	0.0116188
HPD03 MEFs	1.00784	1.106	1.17461	0.949009	0.754775	0.171429	0.00504863
HPD03 MEFs	0.992156	0.894005	0.82539	1.05099	1.24522	0.124865	0.00783232
HPD06 serum	1.41712	1.61292	1.35127	1.63411	1.36505	0.187998	0.00227063
HPD06 serum	1.32946	1.19929	0.916888	0.830948	1.52362	0.499378	0.0134643
HPD03 serum	1.56788	1.66596	1.82855	2.08723	0.955727	0.170185	0.00367619
HPD03 serum	1.29483	1.26771	0.958336	1.0916	0.802713	0.352389	0.0131705
Primed	0.424556	0.130255	0.0364001	0.0303611	0.107999	1.05811	1.17764
Primed	0.743186	0.185373	0.0315685	0.0149851	0.0293808	0.981891	0.922236
Primed	0.564357	0.146802	0.0417378	0.0416489	0.0874735	1.03811	1.08776
Primed	0.987907	0.208923	0.0361977	0.0205563	0.023797	0.961891	0.912236
Statistics: serum VS MEFs
Two-sided unpaired Student’s t-test	0.00249485	0.0292434	0.33491	0.243649	0.460864	0.185763	0.918318
