# Supplementary material for: Serum coating enables feeder-free culture of naive human pluripotent stem cells preserving developmental potential
Source: EMBO J. 2026 Mar 12;45(8):2831–67. doi: 10.1038/s44318-026-00714-2 (PMC13083898; doi:10.1038/s44318-026-00714-2)
Supplement: Supplementary file 10 — Figure EV1 Source Data [file 44318_2026_714_MOESM10_ESM.zip › Expanded View Figure 1/EV1E/EV1E.xlsx]

## Sheet: HPD06
Sample	Passage	Replicate	Growth rate
HPD06 MEFs	P0	1	0
HPD06 MEFs	P0	2	0
HPD06 serum	P0	1	0
HPD06 serum	P0	2	0
HPD06 MEFs	P1	1	1.73333
HPD06 MEFs	P1	2	1.73333
HPD06 serum	P1	1	0.755556
HPD06 serum	P1	2	0.628889
HPD06 MEFs	P2	1	9.47556
HPD06 MEFs	P2	2	7.39556
HPD06 serum	P2	1	2.02993
HPD06 serum	P2	2	1.5303
HPD06 MEFs	P3	1	36.6388
HPD06 MEFs	P3	2	30.5683
HPD06 serum	P3	1	5.22368
HPD06 serum	P3	2	2.34645
HPD06 MEFs	P4	1	217.39
HPD06 MEFs	P4	2	179.334
HPD06 serum	P4	1	12.5368
HPD06 serum	P4	2	5.94435
Statistics: serum VS MEFs
Two-way repeated measures ANOVA	0.000145

## Sheet: HPD03
Sample	Passage	Replicate	Growth rate
HPD03 MEFs	P0	1	0
HPD03 MEFs	P0	2	0
HPD03 serum	P0	1	0
HPD03 serum	P0	2	0
HPD03 MEFs	P1	1	1.37778
HPD03 MEFs	P1	2	1.55556
HPD03 serum	P1	1	0.511111
HPD03 serum	P1	2	0.777778
HPD03 MEFs	P2	1	6.24593
HPD03 MEFs	P2	2	5.6
HPD03 serum	P2	1	1.21304
HPD03 serum	P2	2	1.91852
HPD03 MEFs	P3	1	22.4853
HPD03 MEFs	P3	2	21.84
HPD03 serum	P3	1	3.9976
HPD03 serum	P3	2	4.09284
HPD03 MEFs	P4	1	83.9452
HPD03 MEFs	P4	2	94.64
HPD03 serum	P4	1	12.6591
HPD03 serum	P4	2	16.3101
Statistics: serum VS MEFs
Two-way repeated measures ANOVA	2.719e-05
