# Supplementary material for: Serum coating enables feeder-free culture of naive human pluripotent stem cells preserving developmental potential
Source: EMBO J. 2026 Mar 12;45(8):2831–67. doi: 10.1038/s44318-026-00714-2 (PMC13083898; doi:10.1038/s44318-026-00714-2)
Supplement: Supplementary file 10 — Figure EV1 Source Data [file 44318_2026_714_MOESM10_ESM.zip › Expanded View Figure 1/EV1A/EV1A.xlsx]

## Sheet: OCT4
HPD06 MEFs_1	HPD06 MEFs_2	HPD03 MEFs_1	HPD03 MEFs_2	HPD06 serum_1	HPD06 serum_2	HPD03 serum_1	HPD03 serum_2		Mean			Statistics: serum VS MEFs
0.980841	1.16567	0.724065	1.14159	0.780838	1.23057	0.0962958	0.633306		HPD06 MEFs_Exp 1	1.13376		Two-sided unpaired Student’s t-test	0.230212
0.141617	0.951991	0.968624	1.17091	1.17692	1.00211	1.19074	0.493812		HPD06 MEFs_Exp 2	0.866147
1.09502	1.19377	0.923327	1.30294	1.14755	0.646977	0.15784	0.531603		HPD03 MEFs_Exp 1	1.00049
1.06767	1.06801	0.848995	1.20953	0.410608	0.904274	0.997196	0.497373		HPD03 MEFs_Exp 2	0.999511
1.12928	1.36303	0.901743	1.2253	1.08248	0.537472	1.27705	0.501762		HPD06 serum_Exp 1	1.19654
0.800247	1.48299	0.956407	1.08298	1.72362	1.19631	0.97794	0.681058		HPD06 serum_Exp 2	0.741351
0.869578	1.17314	0.978226	1.13643	1.09417	0.691721	1.31774	0.677842		HOD03 serum_Exp 1	0.86273
1.52314	1.20252	1.09604	1.4452	1.3883	0.308552	1.11129	0.522563		HOD03 serum_Exp 2	0.517489
1.05611	0.969218	0.950775	1.28895	1.20492	1.28797	1.56219	0.593533
0.659673	1.463	1.20472	1.58873	1.40647	0.796056	0.801783	0.456685
1.85909	1.02717	0.941802	1.3867	0.17439	0.580588	1.2157	0.406098
0.856556	1.22324	0.94198	1.3446	0.127192	0.946125	1.4145	0.513315
1.43879	1.46327	1.39684	1.05032	1.42938	0.710597	0.713323	0.447075
0.902706	1.1564	1.02243	1.57	0.672808	0.481295	1.83433	0.675088
1.72946	1.03897	0.782511	1.03586	0.365535	0.915878	1.17677	0.440289
0.105832	0.980868	0.460638	1.18254	1.35702	0.887752	1.26241	0.492576
1.15399	2.375	1.16167	1.178	1.42343	0.138819	1.72986	0.570588
1.07034	1.49931	0.48243	1.0422	1.40026	0.829753	0.444279	0.448175
0.10531	0.87457	0.84322	1.17294	1.40535	0.562668	1.47294	0.230095
1.59366	0.974639	1.28996	1.26385	1.07295	0.200415	0.987732	0.450714
1.52667	0.939107	1.06569	1.55786	1.20727	0.845369	0.119474	0.507459
0.672032	1.74991	1.61777	1.29088	1.35253	0.621719	1.05967	0.574265
1.60269	0.990819	0.914221	1.22134	1.11928	1.19758	1.37913	0.460867
1.06828	1.33792	0.613013	1.40795	1.33468	1.10498	0.971428	0.552641
0.719586	2.01768	0.881059	1.11689	1.17665	0.848628	1.37713	0.494633
1.08871	2.42111	0.971509	1.20607	1.17058	0.63464	0.899634	0.703957
1.73632	1.47085	1.20002	1.28261	1.07829	0.841611	1.24768	0.620653
0.1055	1.03275	0.987105	0.928679	1.04749	0.879476	1.5534	0.655066
0.104032	1.18039	0.885355	1.21716	1.32653	0.679962	0.968072	0.460733
1.62811	0.912243	0.991978	0.833453	1.81943	0.612604	1.3295	0.257652
1.93238	1.11303	0.82492	0.989932	1.37149	0.663621	1.10141	0.441381
0.956744	1.42175	1.16238	1.11032	1.31208	0.911473	1.19687	0.641536
0.106597	1.28725	1.1933	1.35677	1.08626	0.936939	1.39008	0.418725
2.1764	1.02645	0.808623	1.11022	1.13808	0.888091	1.77436	0.352125
1.17944	0.712843	1.24296	1.32054	1.39268	0.699523	1.05359	0.455329
0.104457	1.66954	0.902374	1.01079	0.823434	0.512454	1.12517	0.578625
0.107365	1.49366	0.813791	1.16468	1.34001	0.865948	1.11754	0.462014
1.7297	1.51236	0.289336	1.2199	1.30758	0.742603	1.14704	0.276416
1.36202	1.13709	0.758669	1.48109	1.5708	0.849817	1.34988	0.478692
0.753433	1.61327	0.943689	1.3264	1.82297	0.991019	1.20991	0.462277
1.31104	0.757223	0.789717	1.41743	1.3897	0.653984	1.33505	0.580153
1.08473	1.37438	1.23193	1.16973	1.49773	0.789611	1.42122	0.693515
1.44649	1.37293	1.06258	0.457639	1.67561	1.02669	0.885395	0.539937
0.150579	1.07601	0.286584	0.828779	1.40217	0.562918	1.51805	0.605225
1.27604	1.01926	0.971034	1.24063	1.58004	0.986745	1.70352	0.264467
1.48235	1.18393	1.30844	1.34867	1.76924	0.757854	1.17194	0.519266
0.222736	1.58314	0.635916	1.15792	0.139552	1.11147	1.21302	0.536157
1.1255	0.900167	0.959986	0.869499	1.01222	0.715021	1.34984	0.446238
0.154678	0.974625	1.05941	1.28248	1.69154	1.06336	1.24892	0.408465
0.126742	1.03394	0.332375	1.35561	0.179958	1.03598	1.33128	0.490231
1.91678	1.02244	0.269475	1.52298	0.174234	0.138985	1.30737	0.378017
0.25082	0.989232	0.275274	1.30831	1.22865	0.708472	0.997575	0.446903
2.39918	0.867621	1.35639	1.34206	1.9325	0.624112	1.33422	0.428061
1.08166	1.26564	0.304954	0.848419	1.49662	0.679372	1.24731	0.516193
1.75736	1.33123	0.920296	1.37533	1.60602	0.728533	1.37402	0.272319
2.05044	1.50522	0.977839	0.911955	1.34025	0.795269	1.30408	0.526509
0.151251	0.832726	0.69727	1.50642	1.72965	1.26059	1.26039	0.441955
0.220711	0.955227	1.1944	1.26005	0.877843	0.824566	1.28072	0.8686
1.40224	1.16599	0.779108	1.30251	1.40475	0.841422	0.150248	0.429135
1.77492	1.56787	0.810002	1.49478	1.37402	1.34274	1.47712	0.252484
0.277718	0.710445	0.925936	1.41637	0.158347	0.982376	1.14801	0.439669
0.705299	0.832072	1.13303	1.21859	1.32563	0.707796	1.03729	0.542779
0.167555	0.937639	0.568006	0.796005	0.160863	0.660842	1.02787	0.418237
0.182961	0.797856	1.37774	1.30035	1.45565	0.969774	1.57129	0.526412
0.259545	1.03611	0.986567	1.15725	1.78567	0.782065	1.38821	0.468201
0.688558	0.697803	0.741292	1.32591	1.42306	0.703468	1.51804	0.643439
0.665393	1.13552	1.15434	1.15342	0.145651	1.12726	1.41192	0.488623
0.824129	0.872044	0.965255	1.2261	0.125311	0.967397	1.44573	0.131099
0.609526	0.942809	1.47401	1.00485	0.339141	1.22636	1.34074	0.405079
0.668489	0.751973	0.960981	1.40605	1.52474	0.667434	1.28614	0.363685
0.583796	0.825651	0.654562	0.89174	0.163526	0.672534	1.38307	0.338767
0.783608	1.25993	1.25816	1.31647	0.8419	0.918588	1.36581	0.425668
0.636671	0.74307	0.619196	1.00887	1.13652	1.17982	1.07507	0.461645
0.542919	1.27538	0.991722	1.36571	1.36912	0.638955	1.55498	0.658966
0.56063	0.887464	1.16891	1.02555	0.847248	0.857841	1.28472	0.47508
0.741525	2.12025	1.42231	0.858623	1.32324	1.15383	1.58816	0.577841
0.586694	1.47551	0.597258	1.04864	1.48451	0.679063	1.26946	0.544075
0.550839	1.19536	0.789619	1.45963	1.37583	0.790376	1.06125	0.563606
0.501075	1.29901	1.15501	1.27809	1.13934	0.344014	1.28481	0.614769
0.452573	0.897853	1.2158	1.02072	1.04232	0.591443	1.38869	0.607055
0.682596	0.915818	0.851199	1.48264	1.67803	0.18941	1.52519	0.423565
0.663654	1.02253	1.25833	1.19885	1.47661	0.726845	1.32559	0.626326
0.526553	1.13861	0.726168	1.23595	1.48029	0.638415	1.81643	0.23001
0.660413	0.956685	1.02365	0.645461	1.68582	0.642571	1.7072	0.213105
0.598485	1.57758	1.29546	1.019	0.73402	0.606598	1.50597	0.616554
0.624963	0.922355	1.09434	0.111978	1.24843	0.394586	1.434	0.463186
0.632617	1.20053	1.42842	1.29026	1.20352	0.680596	1.37311	0.200535
0.668645	1.16036	1.02719	1.28355	1.27402	0.49731	1.4487	0.542248
1.33672	1.15286	1.14866	1.09667	1.11343	0.613206	1.49275	0.514692
1.27928	1.04742	1.29378	1.21993	1.22058	0.691916	1.08721	0.565743
0.530753	1.62515	1.52941	1.15016	1.31088	0.803461	0.146365	0.55969
0.717538	1.39069	1.19244	0.927796	0.824884	0.734362	1.15114	0.44619
0.799616	1.1709	1.33862	1.27552	1.30069	0.555993	1.11817	0.606621
0.585681	1.18344	1.14822	1.21912	1.3367	0.9263	0.179732	0.561409
0.639227	0.599498	1.17514	1.21964	1.3186	0.658326	0.108825	0.616302
1.35076	0.948853	1.13443	1.46459	0.572087	0.898909	0.786434	0.5374
1.42978	1.10355	0.822642	1.12462	1.38363	0.452633	1.07601	0.611059
1.33833	0.869914	0.840518	0.609134	0.188221	0.429617	0.877084	0.56086
1.18222	1.44684	1.33734	1.40325	1.43823	0.408	0.933175	0.705195
1.39799	1.19043	1.11694	0.593824	1.41817	1.11127	0.803587	0.28956
1.47365	0.710387	1.2796	1.28291	1.29785	0.874623	1.05224	0.53442
1.46106	0.834044	0.781569	0.909732	1.324	0.850996	0.735717	0.582634
1.60304	0.760332	0.804427	0.140723	1.45584	0.86426	0.835845	0.493736
1.38268	1.42919	1.14171	0.227488	1.20669	0.74375	0.637751	0.487647
0.779888	0.128449	1.00606	0.969047	1.71658	0.780142	0.868136	0.480829
0.643224	0.950379	1.04732	1.53832	1.01739	1.03627	0.936216	0.483817
1.38122	0.908393	1.13741	1.54421	1.33612	0.941736	0.617602	0.61576
0.69638	1.08763	1.06798	1.71129	0.127644	1.05127	1.26723	0.650655
1.23503	1.10962	1.09829	1.08729	0.895668	0.119514	0.827372	0.559581
1.14147	1.07057	1.0362	1.46936	1.11242	0.724954	0.745927	0.458051
1.19374	0.901151	0.896658	1.17824	0.136622	0.182834	0.92682	0.498331
1.50766	1.16152	1.0604	1.67107	1.35036	0.971437	0.952037	0.707718
0.983089	1.03216	1.20552	1.45416	1.44922	0.160057	0.92717	0.652314
1.30521	0.885259	0.920655	1.05151	1.57712	0.782658	0.883268	0.581958
0.747555	0.880484	0.982278	1.38897	1.22051	0.228027	0.521892	0.616912
1.66962	1.27464	0.836223	1.2517	1.30433	0.77206	1.05798	0.607951
1.30514	1.09999	1.05438	1.53851	1.20693	1.04798	0.671574	0.433966
1.45284	1.19043	0.916505	1.45862	1.25501	0.675541	0.102085	0.574547
1.40798	1.24979	0.925457	1.75418	1.25967	1.05188	0.264209	0.584672
1.83093	0.319131	1.105	1.46022	1.01358	0.143185	0.986675	0.536022
1.13579	1.37296	1.41715	1.19262	0.279009	0.883297	0.988695	0.583611
1.27538	0.79446	0.735568	0.552563	1.50586	0.892666	1.18343	0.502357
1.27394	1.03492	1.02123	0.29932	1.17658	0.954071	0.785926	0.355909
1.01007	0.155363	0.986566	1.2915	1.36792	1.06084	1.15649	0.409848
2.14196	0.904012	0.947701	1.47758	1.45678	0.997426	1.09164	0.361913
1.47083	0.675538	1.01066	0.0911677	1.62979	1.02914	0.971417	0.378353
0.952352	0.182657	1.11568	0.092988	0.998002	0.707336	0.807941	0.464673
1.99175	0.681981	1.20047	0.150988	1.14378	0.854591	1.08651	0.374712
0.998045	0.968039	1.21651	0.0901713	0.170774	0.873551	0.880276	0.453881
1.19843	1.16553	1.03314	0.0914645	1.07906	0.893726	1.21823	0.315822
2.09902	1.02067	1.37291	0.0869722	0.781256	0.744641	1.52223	0.352081
1.21051	1.28327	1.32781	1.08265	1.27232	0.789585	1.38519	0.511781
1.43857	0.948816	0.852549	1.00163	1.20384	0.622499	1.11415	0.38748
1.01402	1.01679	1.04304	0.933614	1.09083	0.910797	1.56083	0.654909
1.82007	0.667952	1.16531	1.00288	1.11617	0.808119	0.755844	0.410514
1.15353	0.884861	0.906783	0.179369	1.00925	0.840822	0.801503	0.418195
1.96016	0.9847	0.891639	0.165326	1.0136	0.840194	0.937491	0.359803
1.57411	0.92545	1.1823	1.07768	1.03362	0.60761	0.861808	0.341981
1.50929	0.924451	1.20194	0.11422	1.04819	1.19598	0.745513	0.35374
2.00159	1.03605	1.17839	0.809038	0.940716	1.02226	1.06381	0.702615
1.12236	0.710006	1.1592	0.642475	1.01514	1.0144	1.14175	0.396498
0.869735	0.124854	1.06623	0.802026	1.23676	1.00967	0.909479	0.356761
1.20651	0.928343	0.437834	0.69971	1.30363	0.564249	0.803168	0.728575
1.36345	0.731095	1.01093	0.829369	1.20761	0.524146	0.743219	0.690561
2.26203	0.985645	0.422316	0.789978	1.01947	0.907721	0.892508	0.367185
1.20279	1.04296	0.892581	0.60448	0.947378	0.914765	1.01913	0.4772
1.51182	1.03781	0.556664	0.0960207	0.893912	0.834525	0.60059	0.717201
1.74959	1.05493	0.698611	1.22068	1.22104	0.444279	0.894764	0.559996
1.55843	0.11943	1.00361	0.807539	1.38263	0.5087	0.818303	0.589569
1.83859	1.23194	0.398199	1.19187	0.74293	0.537199	0.803408	0.536148
1.2607	0.143567	0.933897	0.833913	1.24904	0.977596	1.00521	0.560704
1.51842	0.889857	1.09512	0.94514	1.46489	0.913113	0.837703	0.377429
0.123995	1.01097	0.685846	1.66023	1.17899	0.907895	1.04791	0.702869
1.49685	1.34514	0.496322	1.40762	1.20631	0.857769	1.03534	0.449175
1.55059	0.670331	0.519015	0.790981	1.2929	0.642499	0.835842	0.573627
0.118501	1.3351	1.05655	0.940082	1.07175	0.659824	0.951606	0.389461
1.19661	1.08236	0.820245	0.20895	1.32093	0.586658	0.773319	0.427021
1.35284	0.999317	1.0199	0.59107	1.00187	0.580849	0.487056	0.371739
1.47136	0.769507	1.13293	0.871803	1.29546	0.522095	0.540865	0.375665
0.115044	0.327901	0.903256	0.699509	1.24185	0.854908	0.570571	0.504922
1.47926	0.702732	0.555125	1.31545	1.18623	0.691066	1.10007	0.442848
0.120364	1.15133	0.490738	0.967995	1.23574	0.418764	0.647393	0.394433
1.44139	0.18428	0.926265	0.97074	1.54421	0.890893	0.478698	0.407403
0.127885	1.0184	0.624883	1.18836	1.07777	1.03363	0.614582	0.178905
1.8442	1.18805	1.04119	1.10699	0.960279	0.825661	0.974193	0.388035
1.49326	1.26819	0.902236	1.20121	0.831281	0.523775	0.690537	0.414676
1.86811	0.832264	0.928927	1.25331	0.132483	0.620549	0.949181	0.34786
1.8014	1.05848	0.636092	1.14445	1.51475	0.914177	0.707736	0.215796
0.133006	0.528376	1.21541	1.2296	0.660192	0.813636	0.537099	0.431835
1.86621	1.21661	1.08823	1.1615	1.12221	0.487865	0.545808	0.430375
1.42544	0.153519	1.35788	1.18258	1.0642	0.719775	0.549776	0.395285
1.33146	1.18119	1.0314	0.921826	1.26463	0.560355	0.798428	1.12973
1.15456	0.915217	0.885204	1.02177	1.09289	0.913884	1.21571	0.339182
1.23781	0.997426	0.764193	0.930847	1.18502	0.442393	1.00689	1.14339
1.53154	0.818719	0.767213	1.27105	0.999947	0.606257	0.589298	0.762511
0.116254	1.01432	1.04227	0.974249	0.84039	0.632152	0.549114	0.300831
1.52488	1.03343	0.828298	1.15296	1.01976	0.522611	0.482686	1.04405
0.125644	0.917336	0.929198	1.08378	0.960265	0.526607	0.42775	0.381977
0.118727	0.714521	0.833458	1.08992	0.971885	0.551467	0.860833	0.528016
1.45943	1.00494	1.25206	1.21354	0.89681	0.522645	0.601418	0.456864
1.45225	0.908245	1.12783	1.21323	1.06303	0.749941	0.873729	0.345322
0.132129	1.14684	0.747159	1.19005	1.03043	0.589524	0.860905	0.419578
1.15883	0.984933	0.789286	1.1633	1.10942	0.534998	0.503206	0.4115
1.36096	0.575956	0.865012	1.10387	1.09635	0.630167	1.06122	0.450483
0.116354	0.782646	0.950426	0.999941	0.931551	0.466981	0.678742	0.297373
1.80698	0.908133	0.985567	1.36765	1.36296	0.553274	0.772689	0.516731
1.80771	0.950614	0.995267	1.41774	0.215895	0.615922	0.685079	0.363899
0.95764	0.866989	1.26522	1.21358	1.05992	0.492635	0.695651	0.550068
1.35146	1.15132	0.698054	0.808378	1.26098	0.629625	0.648314	0.478887
0.88616	0.740742	0.753738	1.17837	1.23152	0.51711	0.745047	0.576265
1.80771	0.817904	0.98003	1.39498	1.00177	1.01854	0.647583	0.483202
0.11679	1.01714	0.653235	0.868378	1.15161	0.585762	0.11402	0.45441
0.975717	1.24153	0.907162	1.11099	1.10501	0.541957	0.113017	0.425681
1.91995	1.10373	1.02814	0.991721	1.00748	0.449314	1.49959	0.449782
0.119144	0.932794	1.18173	1.07107	0.978119	0.453988	1.46436	0.359266
1.10904	0.792359	0.830681	0.671114	1.25136	1.1112	0.782352	0.465268
1.00595	1.31382	0.827125	1.06345	1.04566	0.710462	1.18343	0.367743
1.10293	0.762236	0.878786	1.01548	1.08522	0.615499	1.19719	0.532017
1.40299	0.867974	0.804431	1.00225	1.00487	0.479084	0.148746	0.41483
1.11919	1.12397	0.992263	1.02264	1.13998	0.441271	0.812953	0.420365
1.57122	1.01366	1.01173	0.872073	1.17804	0.418004	0.111777	0.316194
1.37776	1.08649	0.998171	0.899745	1.1275	0.571068	0.817819	0.549861
1.42198	0.927495	0.985926	1.2383	1.05564	0.391714	1.42259	0.398153
0.880473	1.06848	0.746239	0.642474	1.14913	0.518022	1.22401	0.523339
1.71581	1.0729	0.83108	0.588497	0.854796	0.553947	0.151521	0.429493
1.23617	0.8762	0.677682	0.877358	1.48672	0.412518	1.10035	0.466026
0.72003	0.962342	1.01435	1.23568	0.995961	0.59724	1.09504	0.544245
0.960463	0.86083	1.1298	0.818665	0.929873	0.657948	1.80019	0.370921
0.86535	1.04932	0.834846	0.971336	0.964149	0.570803	1.9927	0.332799
1.83349	1.18653	0.981936	1.42307	1.20373	0.485666	0.993835	0.508831
1.31954	0.975865	0.949514	1.17068	1.16706	0.913365	1.34463	0.387277
1.58499	0.634752	0.730226	0.774553	1.00151	0.471791	0.108001	0.606198
1.2279	0.506376	0.909198	0.877448	0.862365	0.615409	0.146543	0.396672
1.13202	0.978731	0.745588	0.708085	0.849385	0.950891	0.1127	0.347044
1.90479	1.37747	0.94314	1.06345	0.827366	0.480599	1.5895	0.366981
1.50162	0.901584	0.982431	0.822921	1.0061	0.790174	1.46909	0.427299
1.67384	0.871498	0.886512	0.882808	1.06113	0.639089	1.35845	0.424796
1.58976	0.438838	0.695818	0.809541	1.17822	0.49987	0.787262	0.422439
0.96665	0.91588	0.828726	1.20279	0.942818	0.500925	1.54461	0.424509
0.517708	1.03214	1.26672	0.755494	0.726544	0.656108	1.31373	0.448805
1.06846	1.00514	1.06261	1.09421	1.05889	0.532365	1.22561	0.36039
2.08406	1.003	0.852772	0.961979	0.928604	0.510958	1.39707	0.484025
1.67807	0.886482	1.07508	0.880507	0.920037	1.02071	0.67953	0.39348
0.587353	0.677939	0.88116	1.34343	0.999009	0.770504	1.59764	0.447818
1.07894	1.14913	0.899906	1.1489	0.769244	0.47416	1.60074	0.397221
1.06629	0.970929	0.496854	0.770657	0.813349	0.560341	1.19185	0.30741
0.133585	1.18054	0.933272	1.39758	0.921121	0.556423	0.256521	0.383331
1.29606	1.1599	0.998024	1.06737	0.861962	0.612207	1.57624	0.31108
0.601835	1.11568	1.52066	0.984434	1.03528	0.508075	1.16361	0.47153
1.33755	1.10292	0.823088	1.09027	1.14524	0.483844	1.28809	0.469615
0.334026	0.72486	1.35965	1.19626	0.346669	0.495965	1.30279	0.487854
0.528535	0.944752	0.998379	0.776514	0.82498	0.513241	1.00459	0.290135
1.27991	1.16486	1.18944	0.808954	0.748037	0.468541	1.23838	0.426194
0.709519	1.05195	0.770854	1.03943	1.10692	0.584213	1.10974	0.27835
1.49008	1.16251	0.998997	0.925776	1.01727	0.40709	1.48938	0.521067
1.01007	1.1725	1.19663	0.887499	0.981167	0.224686	1.09233	0.370405
0.161445	0.632351	1.37615	0.963342	0.837598	0.756749	1.22971	0.571831
1.34551	1.10597	0.979431	0.891009	0.388681	0.435629	0.896647	0.471063
1.69194	1.09421	1.00843	0.767472	0.284746	0.493847	0.992796	0.365257
1.11581	1.05258	1.06631	0.800899	0.878365	0.208583	0.78571	0.290656
1.20402	1.15911	1.16964	0.677977	0.991063	0.479875	1.59271	0.417067
1.21281	1.11547	0.422597	1.07118	0.945408	0.583018	1.1629	0.354441
1.28444	1.30445	1.07702	0.974681	0.541448	0.726284	1.00539	0.31994
1.54047	1.19813	1.15044	0.680551	0.155078	0.452455	1.35875	0.428586
1.08215	0.947555	0.410003	0.749459	0.89269	0.491156	1.05863	0.466798
1.42988	1.03013	0.811513	0.988695	1.57651	0.541434	1.23735	0.385758
1.45152	0.913285	1.1671	0.900434	1.40155	0.511293	1.15788	0.445155
1.82045	1.06267	1.23919	1.06611	1.61062	0.725388	1.02826	0.309054
1.30301	1.02148	1.24164	0.942337	1.70904	0.555653	0.901843	0.401465
1.0215	0.880935	1.1134	0.905172	1.72073	0.502691	1.10956	0.392338
1.03158	1.60894	1.11492	0.738528	1.00757	0.723617	1.25722	0.498235
1.7226	0.869588	1.10053	0.935282	1.6564	0.663273	1.3253	0.541824
1.00057	0.999724	1.03942	0.902525	2.3031	0.459001	1.05893	0.435326
1.00749	1.15191	1.0927	1.0573	0.973149	0.687991	1.30918	0.437562
1.95336	1.34905	0.907083	0.894445	1.04122	0.68065	0.90727	0.40123
1.07383	0.338024	1.02306	0.70722	1.71572	0.410265	1.30694	0.407451
1.00761	0.90393	1.07359	0.884845	1.54224	0.504362	1.43561	0.366716
1.00366	0.848095	1.26485	0.753556	1.44976	0.625682	1.0029	0.452986
1.76735	1.05895	1.31002	1.04517	1.5699	0.711622	1.18966	0.360277
1.14719	1.18276	0.932477	0.816951	1.58137	0.685577	0.926553	0.32743
1.24809	1.27008	1.22145	0.713728	1.70519	0.59532	0.774306	0.648676
1.29676	0.902826	1.04143	0.793233	1.52815	0.354896	1.23425	0.444422
1.15784	1.43198	0.653558	0.859251	1.23655	0.560619	0.791557	0.419954
1.93702	1.0479	1.2284	0.896906	1.56769	0.723322	1.10885	0.511947
1.01888	1.20226	1.13795	0.843134	0.836495	0.497701	1.28273	0.573206
1.25919	0.241549	0.992593	0.804308	1.80342	0.535405	1.09555	0.439053
0.805372	0.877867	1.06579	0.878094	1.96286	0.566934	1.26863	0.582663
1.91813	0.86667	0.86709	0.959576	1.87383	0.697024	1.07349	0.461367
0.970551	1.20204	1.24425	0.901634	1.74758	0.58999	0.995059	0.457425
1.53358	0.986591	0.921483	0.131141	1.02447	0.577692	1.26265	0.566285
0.722003	1.41774	0.923587	0.939733	1.58222	0.758027	0.922563	0.600715
1.61436	0.839292	1.17796	0.889051	1.50193	0.556881	1.00978	0.510977
1.40057	1.07024	0.963032	0.719413	1.98911	0.659518	1.21698	0.589859
1.48348	0.172383	0.889171	2.61133	2.07709	0.603083	0.839842	0.387198
1.01925	0.156298	1.1412	1.96483	1.87162	0.126373	0.838683	0.417019
0.796155	0.12314	0.78073	2.68199	1.12534	1.02106	0.928283	0.608371
0.182493	1.01723	0.615185	2.85046	1.21158	0.59683	1.14934	0.499536
1.57613	1.59499	1.15794	1.28944	1.73384	0.671455	1.09962	0.802644
1.30473	1.57356	1.27309	0.156046	1.80733	0.742126	0.900972	0.514709
1.1661	0.930352	0.989646	1.11929	1.75256	0.563332	1.33524	0.331019
1.59971	1.72525	1.29442	1.14789	1.66925	0.689953	0.887623	0.111951
1.30524	0.757813	1.13528	1.08666	1.48736	0.519212	0.600934	0.098356
1.02557	0.905237	0.902484	1.07649	1.62649	0.475766	0.457128	0.430491
1.34191	1.92827	1.19518	0.988844	1.30753	0.533359	1.31479	0.404629
1.46595	0.695042	1.21994	0.839753	0.976174	0.505916	1.22387	0.378248
0.963023	1.26641	0.690511	1.07249	1.51643	0.145774	0.657819	0.509096
0.999123	1.75876	0.674294	0.876778	0.910487	0.782311	1.54728	0.465028
1.64913	0.702144	1.10765	1.28402	1.40856	0.735886	1.2324	0.445203
1.74741	0.781208	0.868453	1.01073	1.00079	0.644039	1.11109	0.679305
0.748016	0.81465	1.22923	0.800088	1.34899	0.533405	0.744432	0.291951
1.63101	0.864502	0.648794	1.05742	1.49444	0.729497	1.40427	0.320849
0.739261	1.48148	1.4525	1.32721	1.31581	0.669594	0.871264	0.171776
1.64876	0.145953	0.666283	0.891983	1.31852	0.773855	1.08588	0.578975
1.18984	1.56609	0.790283	0.913516	1.48061	0.180408	0.86246	0.331634
1.38191	0.727881	0.808156	0.916586	1.25081	0.78549	1.13172	0.460412
0.22273	1.67242	0.903504	0.918348	1.41015	0.592992	1.28043	0.397256
1.36824	1.7301	1.07866	0.957189	1.37429	0.645598	1.23541	0.399557
0.927161	0.734467	1.23992	0.873801	1.48382	0.844749	1.00244	0.517438
1.27992	2.0839	0.702666	1.45131	1.53184	0.759331	1.46509	0.399885
1.40402	0.148469	0.626276	0.810847	1.42348	0.893673	1.02794	0.476094
1.27919	0.807012	1.10861	0.853421	1.37142	0.697814	0.769487	0.342323
0.959842	0.204659	0.688287	1.18675	1.45518	0.887687	0.792766	0.4413
1.62277	0.628133	0.873439	1.07473	1.42946	0.911632	1.17554	0.396347
0.963614	0.90124	0.73327	0.903984	1.79271	0.755455	1.16329	0.393354
1.28562	0.754586	0.798535	1.12645	2.06904	0.831052	0.553069	0.594074
1.23951	0.880099	0.763271	0.850125	1.21172	0.999782	0.953297	0.495512
1.00461	0.800563	0.775653	0.987856	1.91331	0.360014	0.818577	0.525755
0.959765	0.857718	0.635108	0.968514	1.65587	0.689389	1.42932	0.488143
1.47644	0.830115	0.82242	1.06702	1.40414	0.80475	0.142678	0.466308
0.976366	0.730804	0.855614	1.1291	1.71116	0.797411	1.09332	0.423238
0.873202	0.563944	0.849988	1.04728	1.64364	0.65507	1.23248	0.312803
1.01013	0.82795	0.708753	0.950953	2.21322	0.794182	1.49747	0.515376
1.22059	0.736628	0.998741	0.851311	2.17758	0.490115	1.33277	0.484233
0.877768	0.163917	0.452654	0.958971	2.17636	0.138827	0.805666	0.500863
1.15398	0.2052	0.0960815	0.914504	1.86739	0.897575	1.08065	0.35425
1.09622	0.644975	0.146741	0.890799	1.80285	0.758084	1.70228	0.480455
0.83541	0.159703	0.162213	1.36795	1.48717	0.748209	0.981535	0.461263
1.08753	0.233875	0.851843	1.30946	2.24765	0.60891	0.819582	0.541504
1.33039	0.805351	0.937928	0.932982	1.58168	0.659071	0.940949	0.437762
1.13674	1.02792	0.982112	1.16684	1.22983	0.77733	1.17037	0.451349
1.44939	0.835509	1.20721	1.01581	1.90382	0.741303	0.769995	0.361644
1.21154	0.741744	0.860045	0.9301	2.14136	0.854697	0.138487	0.398498
0.712646	0.849113	1.13553	0.799417	1.67216	0.781041	0.928326	0.304082
1.13884	0.892815	1.16488	0.980766	2.01809	0.725273	0.125574	0.298166
1.14037	0.884101	0.902299	1.24313	1.80122	0.618189	1.38047	0.471366
1.37298	0.9009	1.5969	1.10988	1.76317	0.703605	1.47721	0.466377
0.922684	0.868369	1.20886	0.862939	1.80786	0.582281	1.44323	0.604268
0.939953	0.901608	1.3731	0.803483	1.68646	0.612745	1.44822	0.539622
1.41468	0.676112	1.37671	0.845569	1.9433	0.514952	1.29916	0.285702
1.38659	0.758424	1.24041	0.880889	2.2269	0.641116	1.10389	0.402908
1.08774	0.779685	0.827042	1.28967	0.203206	0.781837	0.915633	0.338893
1.47024	0.891159	0.851311	1.29194	1.5213	0.701137	0.736532	0.298116
1.06875	1.10845	1.32278	1.04125	1.71221	0.700962	1.58042	0.30075
0.935614	0.846252	1.36598	1.02473	1.15214	0.974542	0.638304	0.423729
0.971603	0.802121	1.18756	0.903419	1.43391	0.583972	1.49989	0.318525
1.0608	0.761545	1.02274	0.764414	1.6244	0.694412	0.672988	0.298756
1.37364	0.853993	1.35314	0.946043	1.86206	0.711973	1.19744	0.394285
1.17155	1.09646	1.30313	1.2371	1.20989	0.644901	0.983365	0.291313
1.0797	0.830569	1.10393	1.08889	1.75035	0.688187	0.989082	0.361436
1.28453	1.02689	1.17366	0.809764	1.34385	0.730239	1.62192	0.341063
2.16634	0.740522	1.22028	1.02887	1.69732	0.810156	1.05593	0.327378
1.25016	0.92251	1.66383	0.739632	2.32114	0.819035	0.205206	0.53604
1.20098	0.162621	1.06599	1.1868	2.05885	0.765605	0.91768	0.471752
0.921727	0.738954	1.21769	0.635793	1.47938	0.809326	0.812906	0.33302
1.1228	0.93699	1.35905	1.15157	1.1509	0.159417	0.979169	0.377687
1.03974	0.199547	1.4412	0.907764	1.81684	0.256002	0.946029	0.348937
1.07879	0.735604	0.927196	0.686198	1.53732	0.809874	0.792933	0.370797
1.43009	1.09078	1.17395	0.943573	1.82892	0.899273	1.22547	0.546327
1.04593	0.997889	1.5703	1.12163	1.52626	0.700918	0.159781	0.41116
1.13877	0.951496	1.18149	0.970382	1.57508	0.956438	0.11479	0.352822
1.54509	1.04493	1.3109	0.600927	1.90602	0.806793	0.14735	0.362735
0.904015	0.143942	1.62999	0.814887	0.511145	0.933357	1.45404	0.607916
1.15782	0.130009	1.12258	0.937333	1.52644	0.947404	1.32173	0.399256
1.31577	1.02181	1.48787	0.889726	1.8202	0.960844	1.12681	0.419664
1.94228	0.88707	0.956315	1.09883	1.59622	0.1323	0.172382	0.4979
1.14725	1.03322	1.14637	1.11093	1.29269	0.897565	1.37768	0.321706
1.86175	0.181412	1.37807	0.868975	0.743663	0.910344	1.22385	0.431392
1.7335	0.911821	1.07858	0.609663	1.82497	0.909622	0.190958	0.342709
0.754809	0.915002	0.857753	0.874291	1.35865	1.01773	1.18843	0.571032
0.761545	0.882773	1.33462	0.84013	1.54582	0.849863	1.39073	0.625191
1.37823	1.10674	1.13459	0.948621	1.71389	0.680656	1.13796	0.310288
2.05866	0.818899	1.31065	0.769466	1.81882	0.800204	1.12976	0.445947
1.24334	0.766761	0.843553	0.104783	1.51781	0.721495	1.16527	0.556065
1.20744	0.786209	1.3072	0.989196	1.85645	0.165005	1.56421	0.516838
1.85911	0.74429	1.12326	0.84239	1.16072	0.665678	1.41702	0.436922
1.02215	0.58605	1.15243	0.934122	1.9501	0.74278	1.11171	0.692533
1.72122	1.17012	1.41399	1.22889	1.4986	0.654217	1.63738	0.305073
0.929168	1.02418	1.2045	1.05684	1.43612	0.672986	1.20113	0.290093
1.36628	0.787755	1.17926	0.807148	1.06894	0.147828	1.15742	0.730293
1.58938	0.855667	1.02726	1.00396	1.19333	0.326107	1.14529	0.72663
0.765678	0.931251	1.57935	0.112275	1.54478	0.716133	1.33197	0.349821
1.46248	0.737853	0.887852	0.873297	1.54121	0.562775	1.31068	0.562086
1.04029	0.708085	1.20322	1.01693	1.66033	0.828935	1.15432	0.303264
0.942264	1.00934	1.18214	0.755787	1.08173	0.79183	0.118326	0.315196
1.05819	0.805133	1.77261	0.710378	0.98112	0.682434	0.723573	0.44841
1.39027	1.03078	1.4282	1.39666	0.699694	0.653844	1.05464	0.791473
1.15802	0.836243	1.05814	0.651779	0.947716	0.604405	0.638791	0.234009
1.247	0.712771	0.757705	0.82878	1.63244	0.309632	0.116798	0.430831
0.847116	0.780513	1.74604	0.930675	0.192616	0.789919	1.40339	0.403669
1.75898	1.06546	1.66982	1.37948	1.97533	0.804823	0.107386	0.105962
1.29454	0.986695	1.22227	0.756112	1.56203	0.692147	0.906005	0.365047
1.64755	0.769139	1.03933	1.07194	1.76368	0.724935	1.3154	0.3856
1.38575	0.950488	1.25337	0.940593	1.26577	0.477422	1.13578	0.306553
1.04294	0.881522	1.2839	0.835831	1.30528	0.793624	0.105	0.334789
1.7622	1.0052	1.30253	0.853221	1.40104	1.01752	1.153	0.137487
1.29155	0.92238	0.98481	1.20758	1.07419	0.598019	1.21284	0.520057
1.16877	0.260992	0.863521	1.23045	1.86801	0.620696	0.161579	0.503874
1.36968	0.803439	0.950268	0.78477	1.7066	0.704477	1.18604	0.282735
1.04301	1.03886	0.253029	0.70932	0.678136	0.686446	0.109575	0.443904
1.79002	0.763802	1.177	0.738673	1.54508	1.00069	0.154293	0.38119
1.20904	0.783389	1.20218	0.874634	1.38237	0.781602	1.24087	0.439939
1.05209	0.171429	0.136309	0.845997	0.621236	0.54382	0.121243	0.352496
0.10655	0.745956	1.29791	0.687938	1.70997	0.721437	0.1534	0.341249
1.2478	0.639505	1.22727	0.927579	1.9801	0.940038	0.128939	0.430249
0.108006	0.856701	0.748257	0.788627	0.668372	0.896263	0.153414	0.492412
0.186274	0.827427	0.933286	0.913777	0.715407	0.625918	0.109379	0.472977
0.880221	0.197164	1.30814	0.558478	1.41009	0.815635	0.129983	0.590603
0.195047	0.147334	0.149687	0.87631	0.760092	0.572888	0.140421	0.38949
0.838638	1.02788	0.977857	0.874367	1.24836	0.722074	0.134996	0.646917
0.160612	0.916459	1.22216	1.08242	0.139167	0.569233	0.167556	0.500611
0.11637	1.11769	1.21193	0.805309	0.198764	0.618151	0.875427	0.404659
0.117631	0.838572	1.2016	0.746608	0.145314	0.78683	0.825005	0.573708
0.1274	0.131513	1.10738	0.901617	0.141184	0.922799	1.15967	0.333847
1.07618	0.214051	1.42169	0.908595	1.71692	0.76166	0.81191	0.53809
1.15695	0.865757	0.845125	0.839824	1.74543	1.052	0.964724	0.580834
0.127608	0.139728	0.930658	0.766888	1.80962	0.677288	1.26723	0.304419
0.806336	0.964459	1.20274	0.790977	1.8451	0.613217	1.21026	0.554329
0.117502	1.38686	1.13716	1.09539	0.137825	0.418863	1.0146	0.57123
1.21853	0.843493	0.805644	1.08224	0.156036	0.540814	0.757928	0.284689
0.126048	1.32106	0.986341	0.804245	0.144263	0.79054	1.26386	0.408541
0.111438	1.35178	1.17038	1.08806	1.17308	0.794964	1.04185	0.558792
1.22134	0.802409	1.10807	0.872129	1.35251	0.913487	1.07034	0.326731
0.117422	0.737311	1.15828	0.558785	1.08072	0.751325	1.14079	0.268575
1.36499	0.898095	0.775516	1.01519	0.180414	0.719359	0.958427	0.487726
0.907905	1.36238	0.778633	0.80517	1.13391	0.884388	1.02517	0.452524
0.807703	1.35156	1.06356	0.773355	1.06496	0.80619	0.942263	0.410766
0.116167	2.15975	0.98356	0.511074	1.17653	1.09825	0.979608	0.475909
0.110768	1.52519	1.08197	1.0074	0.980451	0.926332	1.3533	0.333555
0.11751	1.75525	1.18238	1.27068	0.221662	0.81198	0.789194	0.378361
0.124286	1.66842	0.799101	0.566743	0.143164	0.80337	0.972984	0.363499
0.129979	0.925406	0.806186	0.722085	0.202479	0.778011	1.28504	0.289244
1.11415	0.784476	1.19837	0.828751	1.34142	0.763044	1.34975	0.461904
1.31053	0.710971	1.07271	0.849484	1.38849	1.15863	0.918158	0.232116
1.21972	0.918402	0.971938	0.976024	1.1979	0.764876	1.34834	0.32036
1.64143	1.53642	1.12608	0.110651	0.171912	0.719829	1.06177	0.440731
1.7142	0.80625	0.85471	1.04974	1.38827	0.653923	0.955574	0.292066
1.18539	0.675389	1.27309	0.970241	1.63028	0.805782	1.08637	0.405321
0.150312	0.409619	1.13103	0.765393	1.41549	0.137829	0.928879	0.211444
1.81048	1.67983	0.936887	0.677171	1.28554	0.677975	0.818699	0.286572
1.56151	1.03638	1.05954	0.71407	0.994323	0.634584	0.978711	0.446491
1.57328	1.85078	1.20411	0.624242	1.29527	0.743303	1.13998	0.313796
1.68636	0.870376	0.787513	0.712584	1.70928	0.616029	1.39359	0.478827
1.66871	0.762323	1.26879	0.838661	1.26166	0.606798	1.16399	0.370541
1.17966	0.664127	1.18286	0.593831	0.853059	0.80237	0.775335	0.448789
1.5148	2.07782	1.19724	0.565547	1.13916	0.743733	0.881924	0.373109
1.59158	1.33652	0.655928	0.615744	1.93412	1.11515	0.828496	0.520733
1.64367	0.629564	0.834145	0.833567	1.2801	0.74017	1.06853	0.355032
1.38669	1.20359	1.1191	0.991721	1.22551	0.766779	0.866398	0.122889
1.35715	0.955669	1.19775	0.701401	1.18906	1.13951	0.131298	0.330026
1.70081	1.69079	0.997608	0.0987472	2.04292	1.14026	1.47795	0.346935
1.76948	0.962147	1.22059		1.43005	1.35362	0.8239	0.401218
1.45743	0.974966			1.49557	1.22679	1.28905	0.451685
1.46247	0.186329			0.231271	1.2103	0.115099	0.28235
1.61729	0.682191			1.56397	1.37577	0.824022	0.287649
1.19282	0.706488			1.36255	1.17742	1.37137	0.287421
0.338919	1.04158			1.51507	1.04151	0.958257	0.339855
1.6907	1.07797			0.172056	1.32495	1.31706	0.537635
2.05701	0.581752			0.857071	1.28763	0.941872	0.378715
1.53466	0.962294			1.56444	1.1968	0.586429	0.330359
1.06329	0.795675			1.74402	1.25542	1.33641	0.425631
1.0143	1.03597			1.21531	1.13927	1.03218	0.473138
1.68252	0.933387			1.53905	1.28032	0.816882	0.551958
1.43228	1.10222			1.5128	1.16598	1.04038	0.471847
1.29721	0.838113			0.990078	1.01987	1.00983	0.421593
1.15934	1.02781			1.47703	1.19035	0.913208	0.338167
1.22723	1.02778			0.198115	0.695978	1.28351	0.45562
0.468122	0.133403			1.11761	0.715802	1.1246	0.226354
1.78606	0.71852			0.211966	0.962815	1.21748	0.475672
0.98912	0.763757			1.76063	1.22911	0.797718	0.352172
1.2327	0.885953			1.04085	0.831384	1.08955	0.367231
0.809779	1.11656			0.14119	0.857674	0.960744	0.226943
1.76474	0.839365			0.736738	0.26738	0.115532	0.340238
1.34476	0.753213			1.48641	0.70062	0.849786	0.157511
1.64416	0.817313			0.206169	0.627569	0.755642	0.218695
1.1395	1.00982			1.26181	1.30845	0.794517	0.25961
1.32315	0.981485			1.25243	0.613457	1.17013	0.363294
2.142	0.94629			1.90673	1.03721	1.02007	0.257601
2.28722	1.02731			1.37251	1.26718	1.01447	0.275929
0.558786	1.16746			1.51476	1.07777	1.19067	0.102322
2.56998	0.406565			0.749069	1.10368	0.719629	0.306732
1.69411	0.824203			1.88516	1.14727	1.04701	0.238416
0.815642	0.936172			1.82799	0.834395	1.16771	0.330829
1.91084	0.43075			0.726234	1.24953	1.11842	0.279373
1.89627	0.607461			2.15559	0.62063	1.12666	0.322404
1.5808	1.00795			1.92178	0.688439	0.820658	0.379612
0.617057	0.118462			1.94414	0.977003	1.09827	0.391912
1.99541	0.367823			1.75193	0.635761	1.18406	0.28644
1.47641	0.69304			1.57696	1.72829	1.22618	0.29243
0.641302	0.880626			1.50268	0.708041	1.0364	0.206469
0.762014	0.923728			1.39423	1.11529	0.644741	0.485621
1.42685	0.599498			1.34534	1.73275	0.893695	0.217559
0.781338	0.816165			1.49951	1.67008	1.23606	0.298894
1.03891	0.839915			1.64861	1.28958	0.671151	0.560723
2.27229	0.766907			1.02194	0.908093	0.919258	0.521478
1.33984	0.823294			1.24147	0.642163	1.04108	0.18407
1.54184	0.841074			1.37906	0.646182	1.51647	0.26925
0.45806	1.00461			1.98781	1.46047	0.82129	0.511433
1.36484	0.799294			1.8387	0.782705	0.457078	0.403623
0.133793	0.847922			1.21825	0.705004	1.1835	0.327272
1.2113	0.79537			1.87313	0.618184	0.945123	0.289769
0.433051	0.91565			1.80697	1.25402	1.318	0.165325
1.25194	0.95978			0.9504	0.402791	1.03615	0.190972
1.56609	0.813365			1.68988	1.56632	1.43797	0.389879
1.5679	0.209606			1.59387	1.1703	0.168025	0.448262
0.158037	0.844733			1.05235	0.128875	1.1916	0.274577
2.48989	0.95987			1.28065	1.35645	1.16049	0.535106
0.337408	0.983777			1.98564	0.175252	1.34722	0.456676
0.399133	0.755434			1.43197	1.46381	1.61439	0.23792
0.485259	0.746717			1.18449	0.809322	1.17126	0.309964
0.136993	0.773544			1.80242	0.766631	0.210351	0.422843
1.23022	0.900895			1.29258	1.64375	0.109751	0.282101
0.382657	0.720902			0.184923	1.0175	1.27413	0.370465
0.382561	0.691883			1.03171	1.34935	0.211686	0.185034
0.12597	0.551742			1.20315	1.25306	0.47314	0.298708
1.19415	0.794727			1.22226	0.667348	0.255864	0.229403
0.367159	0.994176			1.6444	0.83829	1.4881	0.229795
0.4262	0.838095			1.15222	1.68055	0.220605	0.468247
0.352814	1.14073			1.56716	1.60349	0.966736	0.391201
0.446504	0.852496			0.209206	1.02805	0.804142	0.391965
0.190811	0.996977			1.04416	1.49238	0.219835	0.360806
0.169684	1.02238			2.33443	0.674648	0.982714	0.37178
0.192024	0.751089			1.69683	1.74279	0.482959	0.382353
0.775106	1.00226			0.143269	0.814178	0.206485	0.24911
1.14232	0.724245			1.6263	0.772141	1.50304	0.375106
1.06535	0.573086			2.26622	0.84135	1.14857	0.249934
1.17115	0.719237			1.02159	1.34036	0.75839	0.467954
0.8024	0.868926			0.49774	0.723908	1.10936	0.196623
0.917754	0.742491			2.49373	0.806796	1.61898	0.359359
0.824797	0.841221			1.77133	1.55829	1.50061	0.392604
1.46169	0.199134			1.71723	1.14954	0.490537	0.328705
1.14758	0.622339			2.26309	1.30563	0.785611	0.262044
0.74017	0.633347			0.865078	0.755802	0.992827	0.253382
0.480364	0.94547			0.154348	1.02635	1.86756	0.298142
1.73921	0.712094			1.52378	1.24732	1.90573	0.168236
1.59291	0.772322			1.89286	1.22848	0.690135	0.42989
1.58923	1.04875			0.167568	1.21681	1.70979	0.292514
1.37656	1.1685			1.3024	1.18451	1.47842	0.31123
1.39994	0.81557			1.77663	1.11065	1.58953	0.216018
0.57899	1.0468			1.38168	0.148681	1.3161	0.350157
1.244	0.764692			1.40467	1.29029	0.866439	0.210716
1.40907	0.864534			1.36071	1.1933	1.19334	0.194806
0.555784	0.890662			0.462351	0.171596	1.72334	0.430729
1.30867	0.823841			1.31703	1.03064	1.18925	0.399012
1.19399	1.34432			1.73403	0.940345	1.2748	0.192852
1.58683	1.50314			1.50535	1.09101	1.13188	0.38354
0.620685	1.0052			1.03832	0.911508	1.90674	0.289544
1.10144	0.592199			1.13146	0.903843	1.09833	0.28555
1.41799	1.04635			1.18686	0.105902	1.63994	0.476362
0.770466	0.139789			1.31701	0.833053	0.734917	0.199062
1.22443	1.43402			0.261282	0.171293	1.63025	0.376632
1.27311	1.12712			0.741651	0.911748	1.11597	0.29947
0.882659	0.728464			0.266304	0.791388	0.881554	0.36061
1.30231	0.179395			1.80745	0.670271	0.822593	0.166383
0.174048	1.35441			1.16054	0.160325	0.814722	0.304508
0.996785	0.799443			1.18727	0.694959	1.27096	0.688181
1.19176	0.667192			2.59516	0.747949	0.892126	0.64391
1.52182	0.73745			2.13113	0.840747	1.27604	0.760893
0.829883	0.693517			1.28693	0.665512	1.12923	0.714309
0.844408	1.03205			2.25608	0.822527	1.20098	0.742883
0.917682	1.06128			2.2747	0.581972	1.12195	0.633057
0.985786	0.1421			1.90452	0.535397	1.06333	0.643585
0.536229	1.02787			1.43633	0.720678	0.908047	0.655204
0.917627	1.11404			1.28998	0.850365	0.980887	0.11466
0.803656	0.243441			1.74682	0.701581	0.855994	0.133074
0.372462	1.08332			1.96676	0.68821	1.08211	0.729045
1.06209	0.379422			1.63642	0.826254	0.944218	0.563884
0.808865	0.996538			1.56918	0.869963	1.35077	0.697116
1.21359	0.87428			2.04586	0.781434	1.07116	0.766047
1.09028	0.976377			2.09886	0.715834	0.485974	0.839129
0.585164	0.937744			1.51839	0.667053	1.31058	0.654617
0.761393	1.08224			1.37975	0.76023	1.37467	0.717464
0.321261	1.04239			2.06558	0.836028	1.17016	0.830712
1.30512	0.933545			1.88151	0.744221	0.863863	0.163987
1.7942	0.14339			1.7003	0.753171	0.134471	0.746578
1.23265	0.896999			1.80686	0.826257	0.136118	0.699938
0.986348	0.694339			1.88958	0.878724	0.112231	0.730908
0.411312	0.827693			1.63801	0.965209	0.122049	0.762259
0.957577	1.20684			0.157499	0.872293	0.951206	0.523303
0.808225	1.27827			1.64999	0.697815	1.05304	0.749922
0.88975	1.30143			1.39796	0.755078	1.14325	0.551916
1.3319	0.891703			1.41964	0.708176	0.751807	0.629805
1.73957	0.72739			1.75795	0.766795	0.636801	0.288078
1.45445	0.934952			1.59322	0.759846	0.962722	0.486765
0.932099	0.773925			1.84171	0.81048	0.647816	0.773534
1.39359	0.953771			0.985085	0.586823	0.892007	0.666159
0.984284	0.905474			1.11565	0.739955	0.765275	0.703553
1.10838	0.968992			1.46358	0.864776	0.623309	0.601641
1.07159	0.154802			2.02122	0.633324	0.741007	0.569686
1.14397	0.673461			2.02682	0.744406	0.75346	0.923077
0.969097	0.812295			1.43622	0.96938	0.751289	0.607857
1.05616	0.622381			1.22599	0.885493	0.744553	0.562763
0.993802	0.664141			2.01727	0.937884	0.61763	0.646289
1.13106	0.138237			1.23171	0.807707	0.566966	0.633941
1.02167	0.767128			0.673548	0.968082	0.568487	0.572561
0.642246	0.159399			0.840171	0.888529	1.07175	0.511391
1.04743	0.763468			0.886717	0.97168	0.657691	0.817615
1.44631	0.815251			0.777781	1.05367	0.445976	0.699129
0.95744	0.647618			1.05158	0.634235	0.775469	0.832689
1.07947	0.592108			0.880954	0.728259	0.690969	0.559168
0.61771	0.114927			0.939861	0.994828	0.847552	0.698179
1.12409	0.858884			0.918422	0.828024	0.703884	0.543425
0.875387	0.573855			1.21957	0.985938	0.782205	0.472721
0.61609	0.407924			1.2061	0.717091	0.689604	0.603195
0.870883	0.598773			1.06905	1.12187	0.756321	0.742044
1.06006	0.567721			1.10678	0.847507	0.715779	0.77362
0.97974	0.571402			1.20013	0.619888	1.30617	0.75992
1.05211	0.550008			1.2809	0.679169	0.649031	0.611347
1.3854	0.647776			1.36548	0.562105	0.591974	0.573517
0.911776	0.121811			1.19689	0.887084	0.58595	0.777422
1.17474	0.698921			1.3725	0.680454	0.789741	0.660247
1.0218	0.561472			1.63815	0.557104	0.533093	0.622721
0.856933	0.813704			1.55648	0.446612	0.65562	0.5331
0.861976	0.480167			1.53723	0.671917	0.461456	0.810741
0.824865	0.659317			1.47483	0.720522	0.900185	0.730791
0.943041	0.663362			1.51464	0.682278	0.708735	0.67687
1.25245	0.620955			1.1875	0.516746	0.759417	0.450225
0.130347	0.622272			1.95235	0.808689	0.716547	0.658083
1.17216	0.846511			1.14098	0.591777	0.67978	0.726919
0.8964	0.743477			1.2527	0.903325	1.34029	0.660231
0.864696	0.772233			0.70012	0.756048	1.41067	0.82335
1.18945	0.608971			1.46658	0.883934	0.597291	0.777047
0.291634	0.696694			0.888332	0.744143	0.572357	0.582557
0.967626	0.726523			0.582104	0.706296	1.11866	0.793079
0.128054	0.66718			1.43963	0.773091	1.10141	0.44401
0.970112	0.560168			1.5964	0.617164	0.903119	0.604672
0.931419	0.576133			0.810471	0.91939	0.62865	0.647123
0.875632	0.729219			1.51395	0.644719	0.522056	0.70185
0.165185	0.408928			0.698395	0.750871	0.693263	0.723146
0.179953	0.727942			0.926471	0.882143	0.911448	0.500965
1.47455	0.633611			1.49493	0.785659	1.10378	0.554323
1.08361	0.723913			0.63757	1.08608	0.946493	0.811212
1.1608	0.82794			1.61636	1.12554	0.695271	0.540807
0.927401	0.117274			1.48928	0.746217	0.717582	0.671356
0.174373	0.855497			1.44433	0.802169	1.03742	0.671938
0.762955	0.130815			1.92774	1.13173	0.576358	0.683617
1.2865	0.785917			1.02814	0.750715	0.693599	0.587194
1.15576	0.776039			1.36604	0.744973	1.0626	0.746843
0.160671	0.131231			1.37689	0.550307	0.755537	0.51524
0.835102	0.848712			1.04613	0.503572	0.910178	0.53755
0.180901	0.895177			0.91779	1.01677	1.38127	0.618021
0.151767	0.7594			1.42809	0.221878	0.66184	0.636514
2.01218	0.116838			1.17983	0.739644	0.911839	0.733478
1.18163	1.08241			1.41314	0.685733	0.951132	0.424644
1.26316	0.750767			1.44561	0.621565	0.923198	0.641842
1.28694	0.736252			1.41882	0.573182	0.929231	0.500867
0.572804	0.623603			0.981323	0.729014	0.885584	0.750319
1.45589	0.119493			1.43024	0.651387	0.126923	0.558792
1.1911	0.670172			1.50375	0.783071	0.109438	0.62911
1.09378	0.129489			1.27102	0.606195	0.114954	0.804154
1.43097	0.693519			1.27308	0.60449	0.39461	0.776842
0.419945	0.61235			1.3694	0.681874	0.390189	0.540303
0.163159	0.798306			1.73393	0.843614	1.00864	0.698284
0.848677	0.773288			1.51513	0.8313	0.119736	0.776743
0.745186	0.725571			0.91436	0.787022	0.848213	0.439843
1.33119	0.981201			0.165123	1.04967	0.434024	0.541178
1.17127	0.720045			1.27206	1.08489	0.824768	0.729397
1.19004	0.767483			0.947805	0.247002	0.898605	0.497492
1.04794	0.702773			1.54305	0.609084	0.461398	0.749522
1.11116	0.763425			1.96562	0.639091	0.698765	0.783712
1.19598	0.756775			1.30526	0.688058	0.747829	0.53353
0.584743	0.914771			1.17186	0.84589	0.787252	0.648814
1.52058	0.702424			1.2894	0.67844	0.590688	0.42094
1.68444	0.56097			1.34524	0.544475	0.605602	0.810288
0.660444	0.634599			1.97714	0.914825	0.540465	0.806687
1.36766	0.915019			1.20707	0.204837	0.44091	0.763467
1.25493	0.692212			1.09392	0.589763	0.485667	0.722594
0.715135	1.12681			1.33886	0.570123	0.447545	0.465472
1.64373	0.74382			1.10349	1.07394	0.488578	0.758459
1.56243	0.807349			1.5217	0.503401	0.507457	0.582438
1.26823	0.656061			1.40564	0.869026	0.484786	0.851567
1.53252	0.764925			1.33874	0.645712	0.596645	0.739635
1.35035	0.644265			1.20614	0.824653	0.601505	0.145778
1.15408	1.10586			1.73378	1.11741	0.39724	0.125404
1.84433	0.8962			1.62075	1.19958	0.555248	0.883448
1.01315	0.721778			1.37501	0.552861	0.447777	0.55522
0.468972	1.29051			1.85168	0.648643	0.564882	0.783641
0.365411	0.896339			1.28555	0.575788	0.560356	0.771594
1.09826	0.830723			1.5206	0.874869	0.423575	0.792826
1.50109	0.838396			1.70288	0.267977	0.439001	0.454546
1.26286	0.840552			1.56803	0.938142	0.503288	0.836322
1.31828	0.662211			1.79698	0.510594	0.343921	0.677905
1.62505	0.67369			0.136993	0.125942	0.570276	0.4076
0.985248	0.819014			1.52635	0.63134	0.384035	0.932818
1.42303	0.882819			1.6343	0.562289	0.490024	0.750104
1.28511	0.734082			2.24196	0.721469	0.396244	0.807635
1.39533	0.748099			1.40851	0.554349	0.452751	0.663742
1.57845	0.847192			1.66889	0.581708	0.40588	0.774913
1.40221	0.713941			1.6186	0.131557	0.604746	0.561302
1.32654	0.124207			1.59331	0.656107	0.402231	0.58966
0.387308	0.848984			1.0907	0.605715	0.405165	0.675903
1.05611	0.692424			1.62277	0.131037	0.385079	0.511442
0.147608	0.748732			1.71432	0.916658	0.381433	0.676145
0.418904	0.795915			1.37801	0.542436	0.144132	0.610595
1.45159	0.478899			1.33525	0.700494	0.542611	0.841332
1.09234	0.67344			1.79548	0.536749	0.463217	0.654309
0.540454	0.238902			1.25736	0.932812	0.398386	0.529278
2.09162	0.650868			1.12638	0.488026	0.449443	0.773248
2.17169	0.245819			1.26225	0.636223	0.66183	0.527108
1.46376	0.11943			1.49097	0.958751	0.499012	0.736452
0.263571	0.54983			1.18935	0.534504	0.485355	0.571694
0.951153	0.639987			1.65614	1.44375	0.502984	0.950883
1.26076	0.637676			1.6392	0.493732	0.497099	0.632828
1.19322	0.659252			1.50847	1.49483	0.485872	0.930889
1.02471	0.587148			0.840088	0.618478	0.509663	0.52826
1.16755	0.563564			1.08916	0.724952	0.508557	0.696817
0.196829	0.606467			0.910928	1.03218	0.441954	0.52507
1.55958	0.643823			1.63792	0.537141	0.524416	0.765165
1.18396	0.281169			1.3089	1.09853	0.533879	0.770703
0.417332	0.792239			1.31907	0.574138	0.732973	0.697641
0.945761	0.528042			1.40939	0.560067	0.613908	1.01454
1.33588	0.623674			1.41802	0.503744	0.546938	0.789588
1.3236	0.691658			1.05464	0.414453	0.535603	0.799023
0.897136	0.660438			1.72119	1.05065	0.68576	0.627894
0.27077	0.578792			1.38863	0.639187	0.483041	1.04782
1.31034	0.163989			1.27423	0.777885	0.377971	0.584603
1.8743	0.137129			1.73019	0.626025	0.435043	0.68866
1.22117	0.699649			1.27968	0.67548	0.70578	0.749696
1.2515	0.695974			1.68353	0.697565	0.50631	0.815819
0.72344	0.573666			1.53823	0.680236	0.70661	0.971658
1.56184	0.895722			1.46031	0.776717	0.502778	0.566463
0.556434	0.699685			1.67778	0.625347	0.402433	0.849105
1.05292	0.728701			1.77956	0.625324	0.408312	0.791916
1.00418	0.648632			1.00091	0.55708	0.761848	0.805103
1.68055	0.712282			1.4227	0.129723	0.771252	0.695298
1.13821	0.968743			1.00108	0.754803	0.454535	0.644209
1.78737	0.774686			1.41441	0.578635	0.120842	0.736378
1.05856	0.789778			1.04916	1.09089	0.558514	1.00478
2.21302	0.943762			1.46408	1.11534	0.399624	0.591727
1.0429	0.629036			0.131738	0.688719	0.444505	0.942662
1.0852	0.898186			1.05059	0.728358	0.498189	0.610671
1.20853	1.04845			1.1359	0.832058	0.412413	1.05118
1.38672	1.11373			1.13921	0.404408	0.644891	0.610305
1.06323	0.698144			0.813876	0.891292	0.271761	0.812864
1.11194	0.682173			0.787786	0.745582	0.396954	0.85884
1.68549	0.731653			0.80599	0.556928	0.445457	0.736815
1.35552	0.828736			0.800429	0.618571	0.673308	0.662826
1.36544	0.637482			0.724951	0.648973	0.58102	0.916931
1.64947	1.05776			0.761597	0.773985	0.617973	0.727177
1.07904	0.759223			0.70211	0.684192	0.466503	0.79309
1.08072	0.12982			0.552	0.586953	0.429759	0.958971
1.0085	0.912241			0.746546	0.798102	0.398056	0.458162
1.36092	0.625203			0.716991	0.664031	0.408709	0.584818
1.2139	0.989858			0.747464	0.625104	0.485448	0.470354
1.01815	0.11015			0.664763	0.749463	0.545678	0.782135
1.39247	0.819581			0.55661	0.705094	0.360362	0.797028
1.76027	0.81182			0.806984	0.711744	0.55261	0.948091
1.49558	0.884788			0.803891	0.782397	0.567282	0.62199
1.2519	0.833611			0.682172	0.806016	0.474546	0.708429
1.51928	1.13879			0.838916	0.714128	0.613301	0.588956
1.63092	1.182			0.746636	0.748208	0.558213	0.671618
1.44147	0.936117			0.723017	1.33196	0.411083	0.949717
1.24729	0.741988			0.139875	0.709459	0.54035	0.801225
1.45947	0.928343			0.631426	0.708606	0.473662	0.882438
1.2321	0.780098			0.67087	0.50187	0.438009	0.875568
1.61053	1.0149			0.754306	0.74218	0.510495	0.157543
1.35559	0.193549			0.728169	0.594613	0.328598	1.1106
1.5225	0.720882			0.677829	0.717846	0.578246	0.656526
1.20577	0.161093			0.770777	0.811569	0.494371	0.634573
1.76312	0.812671			0.571379	0.646776	0.502095	0.694476
1.20218	0.14808			0.81762	0.733997	0.414973	0.690118
0.987444	0.964846			0.763421	0.814263	0.512509	0.671697
1.40715	1.01622			0.759143	0.703354	0.501126	0.784583
1.3967	0.731361			0.718993	0.616767	0.471366	0.897037
1.3114	0.913085			0.780081	1.04524	0.463718	0.649669
1.00643	1.00485			0.522621	0.709016	0.173802	0.693956
1.64578	0.903935			0.601436	0.560747	0.406451	0.154173
1.74904	0.869895			0.867506	0.638308	0.177485	0.860185
1.03533	0.141029			0.711744	0.77321	0.483431	0.867992
1.89396	1.26074			0.718019	0.68484	0.445942	0.716796
1.70271	0.934361			0.797263	0.562041	0.489081	0.958563
2.02356	0.125163			0.66713	1.15253	0.453937	0.407544
1.25766	0.820254			0.875359	0.571078	0.544806	0.919133
1.30036	0.72193			0.677679	0.835019	0.390947	0.895595
1.43616	0.199696			0.860378	0.72174	0.528327	0.762411
1.10603	1.07334			0.686538	1.07757	0.395438	0.919987
1.40864	0.937865			0.533486	0.617049	0.371084	0.946815
2.01927	0.216215			0.834308	0.692158	0.691685	0.67739
1.46974	1.55339			0.621961	0.701338	0.392631	0.996283
1.22311	1.11039			0.729978	0.826564	0.617435	1.10389
1.0401	1.22801			1.13321	0.767297	0.32182	0.834236
1.55943	1.01606			0.891309	0.644552	0.539293	0.662597
1.76028	0.151671			0.696341	0.48579	0.424748	0.719706
1.86973	0.177438			0.125441	0.661853	0.525025	0.839774
1.17527	0.74772			0.759001	0.114966	0.358014	1.01174
1.22449	1.14333			0.932942	0.900037	0.566816	0.872641
1.67934	1.01057			0.62503	0.141538	0.524408	0.886115
1.45257	0.756722			0.841493	1.29164	0.503087	0.856896
1.30707	0.703848			0.696576	0.381499	0.380401	0.673474
1.16119	0.177583			0.553156	0.583117	0.110155	0.983345
1.27848	0.788175			0.414714	0.963017	0.65663	1.13786
1.47363	0.133599			0.827403	0.802949	0.579057	0.970853
1.08932	0.785712			0.644977	0.129889	0.406996	0.951279
1.41576	0.955887			0.765459	0.778267	0.554329	1.20293
1.19921	1.0011			0.465133	0.749961	0.537358	0.966923
1.05515	0.960398			0.6683	0.148516	0.457155	0.668662
1.26669	1.05832			0.603456	0.715122	0.289747	1.27816
1.21701	0.731724			0.724579	0.706162	0.294828	0.965996
1.05748	0.869			0.846631	0.381351	0.488872	0.451837
1.10632	1.03439			0.870883	0.804288	0.664727	0.50933
1.53022	0.606228			0.751783	0.620322	0.39044	0.550423
0.54889	1.19419			0.566333	0.797501	0.396059	0.463289
1.16152	0.954989			0.699548	0.759061	0.598954	0.865111
1.08798	0.724401			0.621682	0.933299	0.571694	0.846038
0.944298	1.01279			0.64086	0.869924	0.542908	0.794839
0.75322	0.969834			0.634866	0.825725	0.369303	0.408831
1.11017	0.861668			0.55987	0.927025	0.460316	0.842303
1.2839	0.774118			0.608893	1.26332	0.395265	0.442934
1.32164	1.14923			0.628071	1.0389	0.539535	0.563139
1.38064	1.21542			0.804136	0.795188	0.410732	0.836026
1.32183	0.984047			0.884492	1.04937	0.434254	0.543585
1.14735	0.746887			0.187045	0.796065	0.485839	0.561662
1.38372	1.37855			0.562812	0.850067	0.533637	0.472081
1.31412	0.796374			0.602417	0.786417	0.531215	0.516369
1.28328	0.809075			1.08506	0.594223	0.501048	0.649296
0.882511	0.623742			1.00164	0.776082	0.416671	0.66411
1.39931	1.00807			0.550642	0.719828	0.45178	0.357565
1.21283	0.130433			0.777337	0.124226	0.113194	0.622512
1.22699	0.6534			0.619916	0.148	0.692237	0.495234
1.28036	0.823727			0.432134	0.849259	0.659959	0.543616
1.10171	0.844391			1.09736	0.871441	0.571694	0.811947
1.53657	1.00541			0.482388	0.436703	0.699096	0.614895
1.03656	0.808843			0.65652	0.482572	0.532858	0.542844
1.83836	0.693283			1.03341	0.76433	0.503299	0.662693
1.2332	1.00292			0.622649	0.516562	0.536834	0.891835
1.33143	0.657111			0.767562	0.553945	0.448961	0.620093
1.53689	0.708372			0.481231	0.541784	0.507581	0.632203
1.07963	0.90376			0.560886	0.650322	0.777646	0.787647
1.32456	1.04462			0.912439	0.544243	0.484662	0.631559
1.37873	0.120008			0.856973	0.537585	0.574384	1.09609
1.46878	1.2117			0.3135	0.473234	0.676721	0.168722
1.63588	1.16814			0.481008	0.433548	0.395111	1.04072
1.32778	0.840891			0.888796	0.685744	0.491007	1.09488
1.34113	0.898695			0.852519	0.937205	0.4749	0.702913
1.92163	0.854007			0.611957	0.413476	0.482725	0.240957
1.72635	1.03086			0.695442	0.956084	0.378056	0.376649
0.783241	0.722028			0.744875	0.119996	0.599465	0.371294
1.72484	0.707022			0.927792	0.844128	0.492424	0.663113
1.3015	0.985521			0.979269	0.680397	0.65178	0.118381
1.48375	0.628332			0.937275	0.56644	0.437082	0.0994251
0.72868	1.14777			0.748477	0.725266	0.734983	0.125725
1.12968	1.03107			0.656043	0.717136	0.454509	0.12858
1.12919	0.820416			0.608575	0.734832	0.637871	0.484161
1.60365	1.07922			0.909961	0.119272	0.597569	0.596507
1.63123	0.898118			1.03956	0.135228	0.495731	0.626679
1.84955	0.762688			0.658396	0.592252	0.402387
1.26642	0.65824			0.392713	0.143794
0.976161	0.6074			1.07516	0.756757
1.46984	0.127159			0.332287	0.124465
1.27732	0.739401			0.537665	0.406375
0.863134	0.9529			1.25818
1.20977	0.653187
1.57261	0.747805
1.18388	0.995413
0.930499	0.921397
1.42084	0.836138
1.64531	1.19188
0.87934	1.02094
0.929425	0.541822
1.2656	0.889363
1.43952	0.784826
1.58154	0.651426
1.12654	0.804965
1.13315	0.975685
1.06679	1.11228
1.5325	0.783214
1.19348	1.12809
0.96112	0.758122
1.2856	0.618343
1.12485	0.8207
1.04816	0.720123
1.2717	1.09819
1.33964	1.00725
1.89395	0.49555
1.05077	0.187817
1.6969	1.00418
0.763906	0.830536
1.32609	1.08567
0.688008	0.99334
0.911957	0.939044
0.148409	0.827907
1.46426	1.34124
0.151987	1.39735
0.981524	0.791032
1.09125	0.460978
1.51648	0.16129
1.13905	0.117205
1.01192	0.617166
1.04685	0.378513
1.02829	0.980835
1.11468	0.642413
1.37276	0.986348
0.970479	0.661704
1.15833	0.837858
1.28231	0.748848
1.36575	0.692624
1.02399	0.168823
0.929277	1.00771
0.945606	1.12361
1.20475	0.805088
0.132543	1.27985
0.115046	0.85869
0.928667	0.735298
1.48843	0.128341
1.16373	0.124741
1.26351	0.740372
1.02766	0.877209
1.02331	0.691248
0.884839	0.809792
1.16939	0.194073
1.48539	1.3661
1.21339	0.457308
1.29454	1.22148
0.914586	0.851957
0.749431	1.2301
1.09341	0.724698
1.03304	0.872401
0.896336	0.537792
0.943728	0.519227
0.967943	0.724105
1.16769	0.886166
0.941235	0.677541
0.236973	0.56454
0.917187	1.13281
0.325917	0.940369
0.410353	0.905564
0.308627	0.626962
0.746672	0.846234
0.374521	0.54629
0.123854	0.744705
1.51566	0.563192
1.62642	0.501172
1.94731	0.683251
1.2371	1.47142
1.13888	0.495898
1.25856	1.74955
1.37402	1.30309
1.18175	0.623527
1.40464	1.21469
0.738639	0.888975
1.49689	0.538637
1.89209	0.594936
0.727463	0.661234
1.06119	0.572425
1.75933	0.710213
1.25878	0.759264
0.805075	0.869719
1.38977	1.0195
1.5125	0.555251
1.31538	1.03922
1.24183	1.11869
1.12652	1.28901
1.31896	1.02364
1.51122	1.18771
1.50791	0.957114
1.42556	0.81605
1.43711	0.694837
0.764078	0.711309
1.08542	0.644096
0.420534	0.64378
0.927936	0.806135
0.60828	1.39234
1.28523	0.793627
1.33835	1.05183
1.62168	0.663067
0.928294	0.610178
0.931605	1.34179
1.51322	0.74781
0.572146	0.518912
0.937566	1.0766
1.09679	1.06697
0.7809	0.709662
1.19518	0.785092
0.696825	0.889257
1.52429	0.715296
1.44391	0.795127
0.866948	0.905905
0.897423	0.496199
1.70722	0.968819
0.913197	1.38428
0.986222	0.473341
1.06581	1.23798
1.05	0.609418
1.77741	0.956333
1.01001	0.630251
0.84465	0.743494
0.8209	0.687464
1.40875	0.540914
0.110588	0.641413
1.40285	1.37462
0.965496	1.39033
0.250923	0.93797
1.05125	1.01578
0.158644	0.611481
0.254183	0.628326
1.00142	0.714319
0.163749	0.679508
1.29261	1.26904
1.47672	0.633756
0.911138	0.627735
1.33522	0.905327
1.07792	1.31901
1.43547	0.834706
0.952872	0.145891
0.11819	0.56326
0.945283	0.898326
0.518503	1.25071
1.80014	0.127998
1.02375	0.816539
1.20699	0.929811
0.692839	1.15115
1.03425	1.17127
1.11891	1.15344
1.31139	0.970924
0.162414	1.28372
1.19738	1.02545
1.02709	0.110618
1.06226	0.140606
1.08819	0.580443
0.166381	0.718228
1.08779	0.808843
0.178337	0.538856
1.53781	0.601203
1.24204	0.808955
1.03325	1.06947
0.135291	0.714898
0.144978	0.871631
1.29909	0.665699
1.07624	1.06152
0.141601	0.155752
0.204381	0.674452
0.185938	1.14237
0.20146	0.612477
0.160094	0.833181
1.1151	0.650248
0.990625	0.640374
1.30687	1.04713
1.01283	0.991713
1.37544	0.534825
1.36743	0.605051
1.60104	0.946707
1.1427	0.637505
1.64828	1.04993
1.22948	0.838842
0.809366	1.17914
1.52612	1.18888
0.869431	0.332229
0.509962	0.531424
0.641619	0.856588
0.890291	0.643661
0.790582	1.09209
1.13729	0.342786
0.933226	1.11668
1.07065	0.750308
0.545322	0.576898
1.07778	0.660447
0.157902	0.785459
0.766815	1.20162
0.960957	0.626509
1.01157	0.65576
0.154839	0.757431
0.135072	0.72824
1.07664	0.970702
1.2012	0.681029
0.146882	0.817014
0.860319	0.639651
1.84502	0.64913
1.08728	1.21776
1.89595	0.938388
2.25177	1.24365
1.17386	0.672466
2.10981	0.901696
1.39922	0.853792
2.46293	0.157471
1.27646	0.910797
0.137216	0.925908
1.34094	1.26558
0.15551	0.826618
0.123187	0.761482
0.957394	0.880158
1.28727	1.05607
1.39761	1.0844
1.42912	0.892396
1.24685	0.976309
0.980246	1.37729
1.63539	1.15265
0.817371	0.797314
1.59694	0.645513
1.15498	0.149741
1.48021	1.40149
0.989871	1.17084
1.19402	0.944228
1.5052	0.921061
1.58609	1.14979
1.60808	1.02385
1.48948	1.29187
1.72513	0.111929
1.38009	1.11038
1.56581	1.22602
1.77845	1.33305
1.5481	1.21933
1.37948	0.914675
1.15614	0.941424
2.46791	0.731708
1.23459	1.14915
1.33103	1.22825
1.57051	0.145787
1.42711	0.921183
1.11164	0.158926
2.43415	0.144695
1.73069	0.454159
0.384432	0.148409
1.55165	1.11763
2.26014	0.965504
1.29929	1.28226
1.75547	1.16071
1.34692	0.522495
1.52761	0.867621
1.27234	1.4252
1.40202	0.989172
2.06658	1.03846
2.32218	1.40398
1.9887	0.991111
1.03777	1.29785
0.958186	0.15761
2.08668	0.996622
1.91636	1.36067
1.56004	0.974555
1.52756	0.676325
1.71445	1.1173
1.96635	1.25023
1.8024	0.833431
1.6722	0.703141
1.26785	0.958263
1.25598	1.41828
2.0031	1.36651
2.23355	1.07045
1.5331	0.912481
1.43482	1.25744
1.43386	0.764803
2.08131	1.21496
1.15316	0.958322
1.46314	0.136549
1.36717	0.167685
1.34605	1.03249
2.31217	0.949173
1.24835	1.18857
2.1199	1.30873
2.93782	1.09594
2.97585	1.08621
1.29704	1.00792
0.181795	0.947153
0.901791	1.17218
0.803881	0.934394
0.421441	1.22907
1.16656	1.13031
0.780513	0.959921
1.32426	1.21257
1.44366	1.09751
1.76654	1.08931
1.343	1.02328
0.148093	0.945419
0.752941	0.853131
1.33064	1.11899
1.25803	0.858432
1.43872	0.895073
1.33119	0.81634
1.24205	0.163207
0.381089	1.04981
0.148685	0.150732
1.05439	0.17427
1.28422	1.25464
1.22152	0.932152
1.26406	0.936726
1.09023	0.923254
1.53049	0.576824
1.2563	0.749756
1.33518	0.854889
1.33544	0.889549
0.956526	0.125311
1.26392	0.800087
1.29369	0.608188
1.38114	0.164617
1.21392	0.251359
1.32104	0.303101
1.27815	0.236624
1.3689	1.1527
1.24703	0.629354
0.564363	1.38606
1.06132	0.27273
0.844059	1.56789
1.16748	1.28121
1.12786	0.947107
1.04736	0.643517
1.42961	0.477942
0.988851	1.00299
1.41115	0.403879
1.62548	0.690274
1.18806	1.55484
1.02598	0.738348
1.25983	0.555181
1.43767	1.44748
1.44925	0.472558
0.326415	0.651793
1.43298	1.39061
1.16128	1.01508
1.63963	1.0465
0.318908	1.24595
0.294524	1.18175
1.3471	1.2433
1.54737	1.39025
1.23579	1.11089
1.56078	1.22852
1.31562	1.33636
0.302042	0.14722
1.40296	0.990167
1.13898	1.17081
1.79671	1.34286
1.75881	0.176803
0.311765	0.137748
1.52044	1.09548
1.67436	1.05051
1.32241	1.63604
1.12538	1.22004
1.19752	1.34788
1.35718	0.151344
1.8169	1.47485
1.06614	1.29568
1.71838	0.204062
1.66911	1.45045
1.15214	0.596339
1.19843	1.02376
1.34412	1.04267
1.20613	1.00498
1.58197	0.7123
0.12683	1.04095
1.43205	0.228618
1.26653	0.922099
1.14003	1.12656
1.40018	0.926089
0.579183	0.609539
1.22912	0.879695
1.50327	0.850336
1.72773	0.154067
1.70914	0.193014
1.14955	0.848168
1.09567	1.01034
1.20059	0.887549
1.08955	0.153385
0.51691	1.01618
1.72493	0.147619
1.26232	0.193939
0.639571	0.977007
1.41123	1.08909
0.956454	0.875139
0.937566	1.17913
1.04135	0.901489
1.09461	1.10139
1.32237	0.778661
1.30771	1.12268
1.24526	0.570705
1.04738	0.712049
1.50265	1.49021
1.28273	1.07537
1.0052	0.801979
1.1722	1.25694
1.41335	1.36793
0.844631	1.15236
0.987235	1.11372
0.288646	1.09754
0.289968	0.900021
1.2932	0.184952
1.45726	1.02647
1.10766	0.977946
0.397067	0.153013
0.617049	0.844718
1.76561	0.818151
0.371107	0.724973
1.03586	0.632116
1.34359	0.944211
0.900309	0.584414
0.887406	0.897066
0.133879	0.931294
0.974223	1.12894
1.18016	0.684664
1.5967	0.981404
1.49908	0.892055
0.408289	0.903589
1.26607	0.758088
1.06737	1.14848
1.33513	0.828264
0.881768	1.06499
0.920109	0.952472
1.03709	1.02322
1.28267	1.05028
1.1424	0.780195
0.981658	0.698663
1.198	0.914928
1.39226	1.08705
1.43172	1.17666
1.34502	1.28493
1.26345	0.704804
1.35379	1.30665
1.15106	0.936348
1.32455	0.917986
0.923576	0.896925
1.01391	1.2814
1.38411	0.305436
0.922626	1.1602
1.36756	0.89566
1.15817	0.907892
1.09192	1.19051
1.54785	1.07726
1.18701	0.840622
0.834373	1.03492
1.25715	0.945853
1.49207	0.897265
0.900224	0.698325
1.22323	0.872679
1.36214	0.956024
1.38243	1.10551
1.22214	1.14007
1.21682	0.974074
0.976174	1.11586
0.935125	0.49966
1.52011	0.996126
1.32007	0.593484
0.737669	0.683546
1.16304	0.90316
1.19336	0.945349
1.13458	0.832275
2.03686	0.817453
0.836355	0.81148
0.758693	0.168852
1.21584	0.761654
0.913991	0.748846
1.43879	0.87929
1.33038	0.640623
1.00764	0.30752
1.58397	0.639803
1.26033	0.87201
1.04191	1.0742
0.363079	0.741184
0.28174	1.06497
1.45596	0.751149
1.61776	0.626958
0.966531	0.513179
1.37863	0.768887
0.324493	0.541105
1.67727	0.795415
0.162343	0.786248
1.60746	0.754234
1.64523	0.831118
0.30848	0.845678
0.946597	0.925944
0.9113	0.902777
0.729087	0.270367
1.52785	0.836291
1.59965	0.937803
1.21861	0.881896
1.76499	0.989031
0.856131	0.788005
0.490364	0.55075
1.49042	1.05203
1.08477	0.807386
1.27075	0.810612
1.01354	0.815712
1.20783	1.04301
0.515186	0.887637
0.821541	0.749933
1.28183	0.856919
1.2521	0.934655
1.42744	0.739137
1.15846	0.787097
0.66083	0.794769
0.950715	0.8915
0.745038	0.741317
1.13676	1.12638
0.535199	0.935901
1.05635	0.65408
0.542085	1.01364
0.832844	0.796598
0.954174	0.865794
0.880956	0.537169
0.923027	0.924361
1.06055	1.04914
0.990646	0.902878
1.15101	1.12271
1.23328	0.987517
0.736959	0.983341
1.15021	1.60471
0.928995	0.74374
1.31625	1.02625
1.24172	0.858863
1.19119	1.0235
0.82406	1.20779
1.0492	0.882775
0.950493	1.04166
1.13912	0.823879
1.11531	0.92146
1.06314	0.992235
1.1263	0.955256
0.147521	0.771766
0.94403

## Sheet: NANOG
HPD06 MEFs_1	HPD06 MEFs_2	HPD03 MEFs_1	HPD03 MEFs_2	HPD06 serum_1	HPD06 serum_2	HPD03 serum_1	HPD03 serum_2		Mean			Statistics: serum VS MEFs
0.918376	1.24428	0.600152	1.05093	0.792698	0.977436	0.0900947	0.829233		HPD06 MEFs_Exp 1	0.978303		Two-sided unpaired Student’s t-test	0.618965
0.18844	0.87875	0.729239	1.09347	1.30265	1.17432	1.0961	0.762301		HPD06 MEFs_Exp 2	1.0217
1.0314	1.36659	0.616471	1.35448	0.754697	0.85006	0.211041	0.680748		HPD03 MEFs_Exp 1	1.01791
1.0811	1.07701	0.646928	1.19826	0.594129	1.00547	1.2824	0.637402		HPD03 MEFs_Exp 2	0.982051
0.596056	1.31082	0.626154	1.41913	1.12121	0.642614	1.14946	0.94367		HPD06 serum_Exp 1	1.23124
0.803066	1.07593	0.654934	1.13443	1.4696	1.36667	1.22053	0.981562		HPD06 serum_Exp 2	0.7706
0.56649	1.3753	0.780934	1.21917	0.969716	0.668135	1.53643	0.888468		HOD03 serum_Exp 1	1.08169
0.840397	1.43406	0.77116	1.74001	1.31031	0.363137	1.01415	0.937937		HOD03 serum_Exp 2	0.593506
0.862327	1.85901	0.673776	1.14542	1.26614	1.59024	1.59162	0.714409
0.52512	1.35503	0.978396	0.83956	1.20465	0.842667	1.12725	0.596826
0.795181	1.30081	0.690295	0.863572	0.166694	0.587251	1.35954	0.525507
0.702142	1.11089	0.671031	1.73905	0.393974	0.998095	1.02384	0.746704
0.967586	1.12009	1.0988	0.88212	1.34474	0.869672	1.02028	0.911049
0.837318	1.16227	0.872339	0.788184	0.877715	0.589381	1.87044	0.971711
1.11484	1.53771	0.65532	1.20693	0.800215	1.06652	1.21612	0.648529
0.0800896	0.993546	0.432014	0.717478	1.39168	1.2586	1.36099	0.646131
0.765944	1.27419	0.973684	1.62191	1.39618	0.174372	1.76811	0.779828
0.874329	1.43751	0.441784	0.79236	1.31687	1.18413	0.91624	0.619826
0.0762423	1.15647	0.640301	1.27602	1.54842	0.728838	1.85115	0.211971
1.02712	1.08634	0.986437	1.26835	1.19791	0.226249	1.13468	0.636457
1.2262	1.33256	0.589455	1.26727	1.33145	0.881152	0.310488	0.852822
0.535662	1.27275	1.30633	1.55753	1.34471	0.839166	1.10606	0.761661
1.11577	1.1833	0.598056	0.967192	1.09762	1.55249	1.75381	0.842756
0.927868	0.943336	0.544445	1.74778	1.38281	1.15386	1.23073	0.746085
0.416921	1.33294	0.704322	1.18508	1.28981	0.764515	1.23936	0.641765
0.986779	1.09702	0.573637	0.980169	1.46555	0.880195	1.3689	0.522474
1.12567	0.997877	0.63885	1.24986	1.32677	1.02653	1.13222	0.861713
0.0900678	1.34955	0.549808	1.18665	1.37402	1.0853	1.9187	0.974276
0.0806498	1.36484	0.998428	0.988733	0.921098	0.777897	1.45533	0.752564
1.14191	0.693664	0.560992	0.786437	1.66647	0.689215	1.23992	0.266393
1.34821	0.77972	0.656558	1.12801	1.52517	0.755388	1.32862	0.684723
0.879086	1.18867	0.846682	0.735701	1.43409	1.10583	1.29696	0.736086
0.0777297	1.78517	0.787995	1.12782	1.21529	1.36372	1.48596	0.685168
1.24228	0.744237	1.01825	1.01967	1.32537	1.1219	1.18499	0.544821
0.987799	0.809996	1.01019	1.24516	1.28088	1.0015	1.1686	0.725793
0.075293	0.696452	0.546442	1.16912	1.12611	0.649776	1.05821	0.467353
0.0769834	1.03313	1.03624	0.957736	1.22785	0.966073	1.08625	0.775268
1.46633	1.03098	1.03151	0.846251	1.58828	0.775039	1.22802	0.322277
1.10229	1.57083	0.901009	1.33787	1.52462	0.991202	1.40337	0.612337
0.735459	0.704769	0.541286	1.02214	1.54157	1.13667	1.2732	0.929669
0.900638	1.96873	0.864402	1.32849	1.14839	0.716744	1.40626	0.967559
0.896982	0.999796	1.04154	1.08205	1.36368	0.798804	1.57067	0.738195
1.09236	1.39222	0.869202	0.572149	1.5865	1.30289	1.09501	0.634055
0.251743	0.790063	0.968607	0.630552	1.29396	0.787761	1.68125	0.688363
1.02425	1.45162	0.985881	0.875205	1.55717	1.00807	1.79487	0.331218
1.22441	0.892325	1.17845	1.08106	1.56786	0.724506	1.0213	0.63062
0.322546	0.590364	0.449947	0.738691	0.444803	1.18888	1.3505	0.597491
0.87863	1.472	0.679482	1.25175	0.535517	0.630194	1.29803	0.712653
0.251042	0.814888	1.06379	0.960001	1.32908	1.00837	1.32941	0.506284
0.336814	1.21671	0.895322	1.05462	0.252406	0.926528	1.50927	0.778942
1.60255	1.11316	0.954979	1.42758	0.436873	0.162674	1.45773	0.405502
0.355034	1.05211	0.916546	0.967467	0.527462	0.584122	1.12426	0.701025
1.9188	1.30229	1.1795	0.830701	1.75616	0.617396	1.33793	0.545576
0.876227	1.1197	0.690429	1.26288	0.611198	0.678177	1.35399	0.567684
1.21583	1.07524	0.667403	0.892226	1.37599	0.929147	1.39601	0.298987
1.57237	1.32872	1.04066	1.16879	1.34119	0.910264	1.3987	0.629107
0.220648	1.36786	0.620228	1.33219	1.55804	1.47588	1.26226	0.521986
0.32535	1.51999	1.3916	0.797247	1.30213	0.919368	1.33305	0.836261
1.24294	0.599548	0.806623	1.23261	1.30066	0.931553	0.184269	0.602592
1.117	1.0504	0.753336	0.882515	0.824098	1.55247	1.62948	0.286346
0.39373	1.18957	1.01617	1.23765	0.407575	1.06811	1.42274	0.889522
0.784796	1.10992	0.873419	0.879632	1.0615	0.855808	1.22242	0.705314
0.183875	1.86953	0.359093	0.858307	0.347791	0.792465	1.36993	0.571313
0.278441	1.27644	1.59214	0.761122	1.14846	1.16362	1.72104	1.1646
0.325839	1.24476	0.751066	1.20278	1.28887	0.899441	1.55613	0.703453
0.707681	1.5694	0.733351	1.15388	0.840415	0.694059	1.70242	0.786538
0.566966	0.979653	0.97504	0.771214	0.351244	1.11592	1.48944	0.541741
0.689353	0.7505	0.818905	1.06657	0.133069	0.978673	1.56117	0.479891
0.490971	1.29271	1.56731	1.0836	0.503167	1.17086	1.48704	0.380867
0.63806	1.08186	0.673567	1.28067	1.62244	0.862071	1.72815	0.38807
0.455735	1.12229	0.607248	0.940602	0.218001	0.661484	1.58225	0.406342
0.530328	0.326449	1.22624	1.49946	1.12399	1.13163	1.41128	0.929089
0.507386	1.00033	0.404366	1.10013	1.29505	1.17783	1.21106	0.52153
0.571825	0.934013	0.740684	1.35652	1.66238	0.729202	1.82414	0.731967
0.57471	1.71457	0.978332	1.28087	1.05509	0.856747	1.33932	0.626024
0.613361	1.32535	1.30156	1.06441	1.72022	1.18982	1.70322	0.558955
0.541277	1.29853	0.570089	1.03015	1.72537	0.646051	1.08924	0.470114
0.505339	1.09299	0.73631	0.885409	1.82631	0.888825	1.2888	0.721167
0.466396	1.32992	0.850555	1.02681	1.67153	0.38003	1.32923	0.700684
0.483193	1.63715	0.952619	1.26377	1.30601	0.669343	1.54526	0.662667
0.559133	1.23095	0.699391	1.76851	1.91779	0.191329	1.66822	0.500672
0.543014	0.651915	0.912011	1.13249	1.64924	0.77352	1.51884	0.590277
0.536729	1.77907	0.67574	1.3914	1.66327	0.561836	1.95126	0.132263
0.569493	0.93626	0.944526	0.654546	1.95169	1.04845	1.83896	0.110064
0.501353	1.28074	1.17824	1.39381	1.94021	0.877707	1.59833	0.506277
0.508053	1.13995	0.778199	0.168771	1.5935	0.434851	1.61459	0.319499
0.539012	1.13987	1.10751	0.688926	1.06963	0.712841	1.50134	0.103147
0.508091	1.16167	0.773577	0.684858	1.25257	0.631536	1.59473	0.654783
1.30919	1.00591	0.95208	1.19593	1.18488	0.696888	1.58413	0.826996
1.07583	1.37386	0.910445	1.14659	1.03742	0.627837	1.15019	0.566496
0.411289	1.47532	1.3788	1.17434	1.56313	0.722872	0.27496	0.688783
0.685068	1.04777	0.689416	0.826506	0.898681	0.928498	1.1499	0.804044
0.739145	1.2404	1.01602	0.930081	1.58312	0.537213	0.836574	0.77745
0.459854	1.40482	0.787786	1.57475	1.5703	0.897398	0.316444	0.738761
0.501	1.03472	0.796317	1.33798	1.43123	0.579331	0.287976	0.957205
0.822589	0.846007	0.790927	1.03616	0.935777	0.581676	1.0901	0.922889
1.11521	1.06345	0.433593	1.52821	1.21132	0.381798	1.23128	0.842421
0.87858	0.910492	0.694963	0.314104	0.661899	0.453441	1.3527	0.810945
0.780352	0.795214	1.04019	1.4019	1.1055	0.356106	1.44997	0.902152
1.41504	0.910474	0.956764	0.32458	1.21873	0.993278	1.25761	0.962621
1.15494	1.06888	1.03345	0.89137	1.08235	0.749584	1.54445	0.964814
1.05781	0.868303	0.655675	0.957629	1.20514	0.999867	1.51272	0.829933
0.946385	1.39814	0.834023	0.220686	1.18209	0.617238	1.35672	0.549059
0.807303	1.46713	0.971435	0.217566	1.33171	0.728734	1.09394	1.04548
0.633379	1.51786	0.813452	0.82474	1.66657	0.707025	1.31621	0.852205
0.455425	1.34447	0.873594	1.19721	0.984641	0.835183	1.53548	0.650216
1.38567	1.40532	0.866674	1.30758	1.1948	0.581703	1.14055	0.775093
0.502625	0.831701	1.08407	1.42676	0.247754	1.15714	1.39138	1.09488
0.709693	1.45051	0.978688	0.799161	0.984579	0.0996161	1.37147	0.891526
1.28503	0.943937	0.826155	1.35613	1.36016	0.685219	0.600924	0.811326
1.33321	1.18055	0.856556	0.881303	0.38846	0.207175	1.12943	0.556328
1.01564	0.195326	0.909481	1.00487	1.4203	0.636121	1.12893	1.37554
0.473884	1.42521	1.10912	1.69169	1.36023	0.18711	1.06905	0.892816
1.46366	0.187768	1.08814	0.941642	1.68637	0.750984	0.745786	0.820446
0.385938	1.05117	0.948433	1.73053	1.42996	0.288131	0.580696	0.924814
1.59768	1.14278	0.771267	1.31386	1.23715	0.765448	1.23069	0.79506
0.986415	1.56376	1.02981	1.13642	1.45711	0.863653	0.608808	0.612647
1.25817	1.78467	1.04024	1.57178	1.6559	0.714731	0.337472	0.67629
0.986546	1.24336	1.05739	1.38465	2.04818	0.954306	0.735197	0.62476
1.89737	1.1222	1.18285	1.11304	1.35027	0.15136	1.2625	0.639865
1.21316	0.65205	1.5107	1.1617	0.290319	0.697889	1.17839	0.7289
1.00633	1.8387	0.701147	0.790395	1.36988	0.952539	1.82472	0.637447
1.13594	0.802968	1.20783	0.293743	1.7504	0.881617	1.3639	0.489021
1.1391	1.00195	1.01665	1.196	1.50485	0.865022	2.0316	0.655545
1.99257	1.99599	1.1243	1.25261	1.43436	1.07626	1.40434	0.588334
1.23747	1.28979	1.0555	0.080001	1.04461	0.999796	1.66473	0.531889
1.06316	1.61922	1.25857	0.0722864	0.880729	0.794069	1.49202	0.565981
1.8143	1.14395	1.07022	0.284704	0.955886	0.534981	1.83958	0.532086
0.675273	1.01788	1.04809	0.0793454	0.466466	1.15883	1.28147	0.450968
1.14787	1.66155	1.085	0.077768	0.945657	0.858351	2.06723	0.458936
2.00172	1.07258	1.40632	0.0815289	0.928407	0.723249	2.01663	0.564239
0.948571	0.163538	1.3177	1.16859	1.21109	0.832896	1.93724	0.522215
0.834314	0.138257	0.864997	0.982337	1.18103	0.683605	1.82041	0.519136
1.05042	1.31465	0.943033	1.08646	1.14963	0.892542	2.03007	0.608195
1.37063	1.37153	1.17125	1.16982	1.16895	1.12587	1.22347	0.573704
0.3453	1.97188	0.891632	0.334559	1.09409	0.551871	1.2669	0.511801
1.668	0.97298	0.995647	0.270088	0.899784	0.861467	1.53093	0.567
0.629137	0.966341	1.0777	1.25091	0.970174	0.776242	1.12099	0.63822
1.45483	0.95033	1.55324	0.0594315	0.856895	0.615038	1.37902	0.54171
1.40024	0.791244	1.10877	0.852355	1.02759	0.938574	1.43163	0.748242
1.18175	1.40061	1.21336	0.635774	0.900275	0.982187	1.40101	0.609766
0.633094	1.13423	1.24995	0.746632	1.32259	1.19873	1.48309	0.562608
0.367324	1.3009	0.692108	0.73992	1.04154	0.771591	1.53402	0.768351
1.24304	1.12332	0.926493	0.822001	1.11648	0.469905	1.20821	0.684122
1.6362	0.857325	0.763605	0.757858	0.793214	0.70978	1.96808	0.5461
1.05728	0.81983	1.02371	0.881652	0.925431	0.537378	1.11504	0.579802
0.78375	1.17958	0.651523	0.483298	1.02282	0.616333	0.932524	0.665871
2.18197	0.772794	0.78043	1.5826	1.32509	0.383648	1.19146	0.758696
1.51489	1.03668	1.10591	0.653265	1.37573	0.372187	1.57997	0.68828
1.87934	0.835922	0.663311	1.61847	0.835179	0.234964	1.17513	0.625078
1.24437	0.900137	1.06963	0.72394	1.57748	0.793679	1.40326	0.919065
0.76291	0.92032	1.75954	0.944105	0.968377	0.699872	1.30054	0.618626
0.133529	1.09185	0.703998	1.63675	1.37055	0.818493	1.40439	0.757983
1.46303	0.277419	0.793302	1.33775	1.35113	0.987243	1.40482	0.634287
1.41264	0.931717	0.625069	0.709606	1.55393	0.571647	1.2137	0.686413
0.127516	0.267247	1.3871	1.08056	0.886024	0.596762	1.50471	0.400651
0.715656	0.239733	0.848193	0.280637	1.08308	0.527748	1.111	0.624545
1.33217	0.431716	1.46497	0.456127	1.43211	0.528576	1.08571	0.463467
1.29753	0.714052	1.54918	0.85847	1.15111	0.400658	1.14465	0.58632
0.113028	0.18278	0.81737	0.706195	1.0081	0.655568	1.15925	0.697611
1.34986	0.178726	0.783982	1.11609	1.1373	0.850467	1.46216	0.472223
0.119195	0.918799	0.610941	1.10969	1.83471	0.45271	1.29903	0.59396
1.39681	1.29273	0.984161	0.824928	1.70688	0.69892	1.04167	0.604795
0.135037	1.31021	0.743151	0.595716	1.53297	1.13893	1.1747	0.196644
2.05358	0.95884	1.21036	0.807817	1.49923	0.871962	1.18645	0.574936
1.52568	0.715228	0.958892	0.752652	0.906566	0.551386	1.34653	0.414142
2.05578	0.95684	0.794712	1.08016	0.351272	0.566875	1.30561	0.571514
2.07304	0.718255	0.711384	0.694847	1.58647	0.827545	1.00036	0.178595
0.130926	0.87262	1.17003	0.813892	1.03293	0.355458	0.993982	0.650932
1.30682	0.958501	1.40682	0.890168	1.64146	0.611655	1.09219	0.557631
1.35629	0.62241	1.27004	0.790338	0.843741	0.848058	1.12084	0.626467
0.801346	1.67586	1.05114	0.423533	1.1358	0.184052	0.954964	0.611999
1.2486	1.69006	0.968834	0.831439	1.13263	0.65707	1.42126	0.416574
1.27039	0.654406	0.596911	0.638581	0.989724	0.198716	1.21671	0.657718
1.35627	1.21593	0.660975	0.920318	1.51203	0.364044	1.13675	0.612292
0.113033	0.938515	0.556063	0.861973	0.96968	0.768364	1.18162	0.314123
0.895497	1.29404	0.884897	1.20409	0.862007	0.605022	0.99268	0.774091
0.135395	0.634044	1.09842	1.08189	0.916254	0.599308	0.899285	0.326232
0.126487	0.95677	1.00938	1.07035	1.46589	0.639251	1.27059	0.465946
1.5154	0.853827	1.56598	1.0078	1.12013	0.611206	1.01692	0.429154
1.31394	0.881307	0.664254	1.14562	1.59712	0.691219	1.02495	0.330013
0.114524	0.919488	0.540621	1.33333	1.11911	0.604645	0.975241	0.506295
0.664194	0.747848	0.79447	1.05032	1.64743	0.665886	1.02359	0.60818
1.02791	0.798142	0.735937	1.17191	1.32181	0.716733	1.48025	0.379273
0.126823	1.28611	0.866744	0.978953	0.845674	0.451123	1.15421	0.170592
1.35946	1.27478	1.17052	0.862523	1.93278	0.670308	0.936624	0.392191
1.72294	0.83501	1.19196	0.770448	0.64543	0.70361	1.30363	0.345946
1.06209	0.682453	0.868225	1.04423	1.48102	0.582515	0.998936	0.379767
1.34351	0.567503	0.51217	0.577555	1.79958	0.5146	1.28302	0.372189
1.03019	1.19251	0.546388	0.991187	1.19992	0.58847	1.01678	0.426514
1.24374	0.444042	0.681502	0.768576	0.756377	0.881222	1.43158	0.573468
0.125632	0.927332	0.45296	0.568274	1.23544	0.354049	0.303481	0.704899
0.553216	0.465827	1.01391	1.0507	0.860654	0.336886	0.717118	0.37574
1.05848	0.539517	0.681453	1.17448	0.949689	0.638454	1.7872	0.661839
0.113856	1.14717	0.882196	1.07251	1.14889	0.514994	1.57631	0.586098
0.971328	0.801792	1.02544	0.911096	1.22709	0.928431	0.977066	0.634158
1.17221	0.847119	0.603383	0.973343	1.11354	0.758187	1.55739	0.486754
1.20618	0.917653	0.628433	1.27242	0.908814	0.731978	1.64896	0.531179
1.42722	1.39817	0.989636	0.707021	0.940698	0.555871	0.374339	0.541721
0.858201	0.508816	1.22227	1.18942	0.883185	0.520689	1.02794	0.503347
1.67724	1.2124	1.15267	0.698542	0.917123	0.532425	0.150356	0.403194
1.37872	0.877789	0.8518	0.698483	1.15228	0.691759	1.32594	0.645863
1.17112	0.498751	1.28959	0.977708	0.736597	0.571198	1.58281	0.462987
1.01954	1.34036	1.08652	0.852727	0.843873	0.549641	1.29784	0.569755
1.3504	0.529967	0.730833	0.814634	0.848346	0.653671	0.214955	0.58069
0.929279	1.40746	0.935644	0.576704	1.41876	0.502614	1.36683	0.595807
0.942826	1.23029	1.29876	1.69582	0.654896	0.611145	1.08001	0.737775
0.964382	1.21299	1.45321	0.964317	1.06631	0.688022	1.85424	0.573305
0.699408	0.942654	0.979558	0.58915	1.1967	0.626243	1.69907	0.614841
1.64912	1.64972	0.786407	2.00518	0.780722	0.59891	1.10871	0.656717
1.05574	1.01646	0.658084	1.07179	1.00207	1.01128	0.884543	0.64744
1.33364	1.13687	0.724438	0.936468	0.922386	0.509954	0.404578	0.639082
1.35243	1.03151	1.01659	1.03472	0.826861	0.643237	0.2126	0.700527
1.14027	0.99981	0.823331	1.02639	0.882573	0.811318	0.241795	0.45116
1.2795	1.59012	0.966819	1.50247	0.784147	0.551724	1.54593	0.548558
1.66902	1.01525	0.80795	1.07043	0.917132	0.767527	1.2532	0.521939
1.81608	1.07507	0.958606	1.10172	0.593308	0.662936	1.86001	0.597118
1.37466	0.814209	0.806178	1.04445	1.5323	0.640481	1.33406	0.594595
0.875266	1.26631	0.503274	1.55528	0.834685	0.625605	1.99796	0.530489
0.597453	0.157874	1.06106	0.979854	1.11659	0.725009	1.84241	0.431469
0.999858	1.52999	1.10282	1.40163	1.31482	0.532412	1.77088	0.341764
1.2796	0.942493	0.973209	1.37733	0.925052	0.778755	1.69243	0.575094
1.76411	0.406258	0.958703	1.20694	1.25971	0.808018	1.68238	0.44109
0.614611	1.02716	1.04718	1.57228	1.23684	0.659131	1.92778	0.551045
1.16031	0.311245	1.03305	1.29031	0.665993	0.530022	1.85421	0.52569
1.20269	0.325328	0.652058	0.937802	0.710022	0.632478	1.81723	0.419201
0.242349	0.864952	1.52041	1.58133	1.27058	0.740788	0.375635	0.55082
1.33626	0.333646	1.22903	1.01808	1.11893	0.648256	2.04161	0.442807
0.667423	1.07085	1.1745	1.02701	1.04068	0.561121	0.883044	0.473472
0.87166	1.49939	1.18784	1.12303	1.20627	0.589388	1.5577	0.523091
0.799128	0.848054	1.10047	1.12904	0.716151	0.640129	2.19451	0.536487
0.431506	1.34896	0.911253	1.00253	0.655338	0.505838	0.918733	0.463848
0.815215	0.991539	1.22518	1.15429	1.02043	0.435438	2.64154	0.563548
0.854677	1.51812	0.953691	0.980987	1.25817	0.65882	1.55797	0.418719
1.24207	0.779493	1.67394	1.43961	1.41215	0.481014	2.3977	0.544356
0.583149	0.128747	1.30989	0.696179	1.40902	0.239199	2.19727	0.448631
0.112615	1.45367	1.16351	1.39563	0.631223	0.78264	1.42533	0.628801
0.691732	0.49184	1.14948	0.757065	0.766247	0.477982	1.8102	0.628911
1.26593	1.86023	0.999635	1.15711	0.761065	0.561326	1.71183	0.434757
1.00496	0.804402	1.07525	0.707881	1.32471	0.203874	0.716149	0.32796
0.884045	0.8112	1.19506	0.937433	0.970965	0.530117	2.50741	0.612024
0.921641	0.643884	0.866724	1.22387	0.797137	0.737966	1.27117	0.421532
1.09909	1.13153	1.05916	1.48858	0.716107	0.77394	0.909805	0.485796
1.17409	0.734389	1.1721	1.05493	0.188346	0.399999	2.38752	0.553287
0.47976	1.4824	0.849206	0.981923	1.23713	0.457574	1.42153	0.555986
1.19691	0.302468	1.0128	0.95361	1.51268	0.728197	1.1544	0.497625
0.765182	1.10646	0.498535	1.035	1.46135	0.540055	1.49833	0.56729
1.32629	1.22598	1.32571	0.729317	2.18896	0.766385	1.16164	0.411983
1.15264	1.11066	1.53485	0.777627	1.87163	0.715084	0.929266	0.549154
0.434826	0.537951	1.49349	0.698057	2.05809	0.451906	1.791	0.442371
0.389884	0.294519	1.39161	1.16896	1.54057	0.88918	0.856803	0.521907
1.24366	0.487956	0.942791	0.68117	2.06137	0.740449	1.20727	0.596413
0.834672	0.303918	1.11644	1.08151	2.43623	0.427063	1.07394	0.483641
0.9412	1.3146	1.33619	1.47359	1.09866	0.814728	1.27912	0.540459
1.49952	1.02668	1.09538	1.31775	1.44932	0.545674	0.899487	0.463727
1.04446	0.832146	1.09768	0.876061	2.05081	0.376182	0.79818	0.44244
1.20046	0.187288	0.864921	1.06178	1.79062	0.631527	1.97129	0.403648
0.920884	0.193437	1.12421	0.959816	0.979637	0.690847	0.918679	0.478927
1.38612	0.852629	1.03986	1.33528	1.47724	0.828645	0.851213	0.383608
1.5092	0.818766	0.791167	0.806684	1.98228	0.886444	1.17061	0.350013
1.05871	0.172919	1.02799	0.896443	1.44692	0.629981	0.996647	0.89522
1.63011	0.25236	1.11172	1.07403	1.75853	0.389279	1.11269	0.533789
1.29218	0.250855	0.539582	1.2494	1.34728	0.512722	0.954839	0.522076
1.4439	0.257494	1.23336	0.81761	1.88926	0.742951	1.15274	0.704125
1.02539	0.194929	0.912421	1.23197	0.987089	0.634502	1.7659	0.796592
1.48486	0.283316	0.910006	0.679566	1.39443	0.570977	0.850136	0.454803
0.687359	0.24655	1.05921	1.2454	2.41677	0.613473	1.19305	0.732588
1.67697	0.235254	0.810997	1.37702	2.13205	0.916943	1.06955	0.62292
1.11712	0.304119	0.763295	1.17421	2.21627	0.64001	0.7784	0.598565
1.34619	0.163482	1.10292	0.236773	1.19428	0.671142	1.38565	0.773033
0.683541	0.658248	0.896853	0.788867	1.72318	0.627104	0.823749	0.795043
1.53178	0.127111	0.87454	1.08543	1.48455	0.622506	1.39032	0.719765
1.47969	0.114488	0.93144	0.478348	2.17505	0.60618	1.33004	0.713491
1.57824	0.976486	0.780325	0.917377	2.62181	0.660851	1.15196	0.497106
1.21835	0.774568	1.04289	0.761205	2.2296	0.146811	0.814118	0.448829
0.915526	0.275049	0.823866	0.840935	1.34358	0.897759	1.71426	0.65348
0.238468	1.37063	0.478514	0.933302	1.40496	0.51176	1.16054	0.597709
1.13823	0.5962	0.719477	0.863051	1.79771	0.657363	1.11971	0.653406
0.980192	0.24686	1.27944	0.0804577	1.73096	0.724353	1.27924	0.558414
1.1004	0.281949	0.940022	0.993893	2.31736	0.588887	1.50961	0.28168
1.03335	0.447207	0.787351	1.10746	1.89654	0.762806	1.60256	0.134175
1.4809	0.481701	0.876699	0.916545	1.85106	0.547347	1.05216	0.119498
1.02149	0.449659	0.968156	0.88034	1.4957	0.554929	2.29732	0.59696
1.40369	0.633568	0.931822	0.70108	1.28399	0.598562	1.16743	0.590724
1.62897	0.960939	0.738666	0.753473	1.36615	0.555243	1.22454	0.545759
1.07754	0.868747	0.566486	0.82576	1.26072	0.220713	0.778934	0.498523
1.06187	0.673252	0.571425	0.830555	1.10712	0.565457	1.58499	0.766062
1.33273	0.267613	1.09684	0.962152	1.55977	0.594396	1.50897	0.633605
1.55955	0.451357	1.0843	0.986756	1.03234	0.663252	1.62341	0.536227
0.878053	0.524233	1.13814	0.735594	1.25196	0.567106	1.05103	0.361331
1.12453	0.521928	0.552108	0.985516	2.39697	0.501425	1.5325	0.301297
0.730196	0.369465	1.10755	1.21168	1.39793	0.808419	1.77073	0.123849
1.53492	0.352132	0.628585	0.815198	2.2093	0.910664	1.92164	0.523608
1.19696	0.719396	0.709206	0.831142	1.72379	0.199685	1.08498	0.389797
1.42415	0.636896	0.657698	1.05427	1.82059	0.584709	1.1492	0.784575
0.452456	0.21683	0.947508	0.857061	1.19571	0.287427	1.76698	0.57605
1.28702	0.508348	0.92097	0.9458	1.59899	0.731853	1.25622	0.483142
0.708596	1.08929	0.752016	0.883672	1.37092	1.0773	1.88595	0.666158
0.892315	0.563513	0.674375	1.14509	1.21468	0.450065	1.422	0.695396
1.38314	1.61933	0.68655	0.795933	1.3917	0.68133	1.02187	0.631589
1.25028	1.92132	0.837499	0.831284	1.33357	0.601528	1.08013	0.451823
0.975596	0.639022	0.666246	1.09346	1.3273	0.867946	1.26827	0.935685
1.26616	1.13452	0.842683	1.17699	1.59835	0.757667	2.07796	0.660618
0.771578	0.625519	0.690658	0.651287	1.57332	0.755354	1.73413	0.508339
1.2157	1.45914	0.691062	0.976269	1.72821	0.721257	1.3512	0.629874
1.53735	1.4081	0.662918	1.1318	1.58025	0.961958	1.71578	0.517848
0.811475	0.231077	0.799044	1.04468	1.73499	1.56562	1.48505	0.664758
0.844772	1.65152	2.70198	0.73685	1.79546	1.02371	1.40448	0.655825
1.50845	0.231019	0.643	1.05212	1.58024	0.834426	0.166244	0.751651
0.992427	0.187825	0.661439	1.23367	1.19383	0.764189	1.45833	0.495154
0.642138	1.31407	0.603365	1.02839	1.57687	0.86498	1.41114	0.489311
1.00379	1.35978	0.509128	0.952779	1.60538	0.844282	1.65012	0.713834
1.25159	1.5098	0.706574	0.833305	1.48573	0.584449	1.43379	0.458687
0.633025	1.60829	0.324678	0.993577	1.92021	0.125973	1.30397	0.648958
1.10649	1.2214	0.179093	0.748668	2.00633	0.778797	1.73882	0.547904
1.09063	1.24039	0.115313	1.0551	1.56411	0.739488	1.97643	0.499365
0.630692	0.90512	0.229627	1.41405	1.5543	0.814883	1.13887	0.439316
1.04258	0.502237	0.892745	1.40202	2.47248	0.746784	1.38256	0.469341
1.13923	1.41444	1.03733	1.17444	1.26214	0.793629	1.20603	0.609001
1.20896	1.59858	0.977381	1.15446	0.937247	0.891911	1.59017	0.711851
1.43348	1.56865	1.20267	1.05476	1.54032	0.76272	0.979124	0.472354
1.18438	0.760964	0.891319	0.79355	2.1975	0.826777	0.183651	0.647471
0.511536	1.7262	1.17054	0.72939	1.49583	0.747341	1.12664	0.523664
1.14317	1.7674	1.23687	1.14267	2.06676	0.742608	0.175842	0.433851
1.28395	0.974307	1.05655	1.20894	1.77626	0.733885	1.28178	0.647407
1.41161	1.71419	1.98431	1.05074	1.23689	0.922013	1.61151	0.681364
0.982642	1.27561	1.38482	0.790772	1.4807	0.639254	1.62243	0.686522
0.898921	1.88081	1.35436	0.716716	1.12947	0.798888	1.95207	0.571985
1.21771	1.83555	1.69299	1.00764	1.44012	0.707813	1.3274	0.420372
1.20849	1.76224	1.58558	0.812289	1.92657	0.669682	1.45156	0.429387
1.18146	2.10526	0.778657	1.42485	0.867504	0.723795	1.68745	0.444677
1.27905	0.6695	0.743805	1.35255	1.78798	0.805374	1.17224	0.416151
1.35119	2.11221	1.45634	1.22407	0.703002	0.755652	1.42829	0.451339
1.04919	1.73134	1.3622	0.984514	1.17249	0.835596	0.724	0.476923
1.08977	1.60854	1.20479	0.937702	1.53429	0.834093	1.50111	0.417831
1.05898	1.55634	1.21641	1.14805	1.18619	0.762762	1.71381	0.405949
1.46712	2.06091	1.37356	1.24458	0.850155	0.757544	1.30548	0.570874
1.28656	1.78181	1.40867	1.03301	1.25388	0.614051	1.34716	0.439927
1.33645	1.36181	1.20296	0.992879	2.30414	0.832492	1.47586	0.522066
1.47599	1.21025	1.41996	0.742067	1.42605	0.947534	1.41769	0.525739
1.54105	1.62791	1.58418	0.942028	2.03485	1.11772	1.09893	0.547702
1.46151	1.71964	1.88191	0.879545	1.86568	0.948344	0.31812	0.564937
1.23059	1.73552	1.50666	1.46528	2.1188	0.981456	1.06814	0.67004
1.05392	1.42582	1.53259	0.718367	1.90488	0.829219	0.836851	0.454548
1.12538	1.63717	1.4039	1.3048	1.17319	0.11386	1.3585	0.486158
1.0232	1.73064	1.69624	0.652997	1.51561	0.242762	1.08511	0.525795
1.16605	2.0167	1.30779	0.796393	1.90357	1.06372	1.25822	0.459932
1.41107	1.31297	1.36927	0.76931	1.57108	1.22302	1.17439	0.575595
1.16796	1.2475	1.68848	1.17191	2.09049	0.954697	0.175988	0.494935
1.28123	1.05711	1.49825	1.00942	1.62862	1.21301	0.151765	0.51031
1.5233	1.56325	1.2294	0.840871	1.78217	1.04388	0.28375	0.472263
1.1325	1.4418	1.59215	0.762117	1.81468	0.89478	1.2648	0.62498
1.16682	1.7545	1.27557	1.05304	1.53983	1.03771	1.36257	0.605388
1.37008	1.54565	1.54957	0.808237	1.74889	1.04207	1.15549	0.562391
1.8699	0.983877	0.916499	0.940869	1.66263	0.260129	0.679224	0.585583
1.08717	1.35527	1.23554	1.00868	1.56763	0.964023	1.30242	0.4288
1.41119	1.81845	1.41332	0.927553	1.85021	0.841583	1.40659	0.558765
1.46097	1.72304	1.17514	1.01197	1.54932	0.970814	0.396952	0.540151
0.975934	1.56051	0.840125	0.817216	1.40728	0.859399	1.9768	0.636658
0.948283	1.04848	1.32818	0.997528	1.12574	0.661618	1.46503	0.71686
1.92909	1.42923	1.1858	1.04859	1.70737	0.677667	1.31209	0.411023
1.93969	1.7279	1.30331	1.37102	1.9902	0.621879	1.87076	0.56378
1.85364	1.54283	1.3387	0.0924995	1.64626	0.67523	1.81792	0.595346
1.06932	1.36708	1.577	1.05827	1.96195	0.188332	1.77694	0.548333
1.42044	1.30047	1.49718	0.979797	1.54855	0.620099	2.26079	0.608193
1.06287	1.42171	1.27782	0.649921	1.82131	0.910847	1.38817	0.813584
1.852	2.0912	1.79688	1.50688	1.0353	0.636109	1.38276	0.418771
1.04601	1.77792	1.13944	1.17481	1.61305	0.667962	1.93808	0.364714
1.41459	1.52102	1.78499	1.06929	0.972732	0.169322	1.58482	0.981079
1.1093	1.98224	1.32526	1.28923	1.33294	0.808132	1.40002	0.994776
0.996302	1.23266	1.24784	0.20301	1.69883	0.825396	1.5752	0.473857
1.51043	1.83293	1.14687	0.754208	1.54468	0.555914	1.38277	0.612991
1.00934	1.16447	1.1282	1.0856	2.29685	0.888039	1.78394	0.445332
0.787715	1.46652	1.13268	0.926353	1.16847	0.703601	0.151362	0.469859
1.22111	1.38607	1.92704	0.76936	1.63877	0.775522	1.29814	0.588943
1.41377	1.62383	1.42185	1.34852	0.864212	0.865174	1.31513	1.02034
1.13443	1.94268	1.44763	0.803547	1.88836	0.670807	1.05146	0.397208
1.51706	1.56111	1.11216	1.1927	2.11567	0.616944	0.148855	0.500328
1.10429	1.50659	1.84982	1.01835	0.881521	0.840221	1.34857	0.530104
1.70662	1.80838	1.59503	1.47647	2.45605	0.965592	0.130476	0.14198
0.999465	1.60191	0.925152	0.690025	1.46863	0.791063	1.34401	0.421839
1.19252	0.901625	0.870882	1.23123	1.8098	0.583063	1.49375	0.470338
1.17374	0.269563	1.70542	1.0488	1.64993	0.543973	1.27028	0.372659
1.21984	0.709447	0.784387	0.855218	1.81617	0.762262	0.240696	0.440273
1.17949	0.648252	0.86979	1.12801	2.0598	0.88643	1.24591	0.404649
1.165	0.46015	1.33654	1.35477	1.51738	0.744615	1.12542	0.65022
1.20668	0.649877	0.996058	1.48975	1.82678	0.73054	0.191535	0.627697
1.44959	0.552228	1.14366	0.793567	1.87116	0.991378	1.03876	0.34733
1.15523	0.908206	0.217658	1.02276	0.842576	0.857567	0.193629	0.406533
1.22065	0.998229	0.877936	0.91641	2.39026	1.2012	0.185503	0.429695
1.22128	1.20927	0.912055	1.01237	1.88648	0.730856	1.21406	0.681374
1.13082	0.979483	0.126917	1.0168	0.809971	0.359769	0.229625	0.461115
0.136183	0.223357	1.22359	0.814968	2.20231	0.790689	0.435771	0.404568
1.49856	0.665879	1.22891	1.24933	1.96224	1.15218	0.305906	0.649943
0.113406	0.931483	0.792215	0.771645	0.85318	0.916123	0.867821	0.537351
0.274908	0.770387	1.28781	1.25657	0.896291	0.454728	0.251551	0.53902
1.13634	1.04217	1.20227	0.516703	1.41169	0.847563	0.271431	0.652298
0.281632	1.03175	0.21065	0.858927	0.823564	0.704126	0.172069	0.566495
1.06251	0.916094	1.03875	1.02417	1.14416	0.876366	0.166067	0.661707
0.280682	0.418747	1.43849	1.32491	0.288075	0.695399	0.674604	0.615849
0.108414	0.195652	1.31321	1.07271	0.206866	0.872786	0.809403	0.60142
0.148614	0.626979	1.27871	0.894482	0.221563	0.728123	0.727141	0.607828
0.18413	0.878819	2.1414	0.998508	0.185078	0.873896	1.17569	0.454568
1.14135	0.609107	1.29403	1.00314	0.464558	0.79559	0.672271	0.594365
1.40869	0.709647	0.948112	0.959802	0.536282	1.08633	0.740803	0.489762
0.177516	0.575664	1.40513	0.811903	0.479436	0.752072	1.68107	0.430685
0.918526	0.96277	1.08872	0.818573	0.726782	0.693766	1.93823	0.541448
0.148384	1.07769	2.10078	1.42294	0.493098	0.75711	0.851047	0.634432
1.28298	0.692479	0.925899	1.24882	0.492005	0.680272	1.0912	0.426104
0.182977	0.93306	1.03619	0.782125	0.294814	0.926199	1.10819	0.460471
0.127615	0.756783	1.18237	1.10763	0.992921	0.574568	1.75441	0.575496
1.18493	0.736844	1.23486	0.939702	0.819769	0.804315	1.00388	0.440536
0.150232	0.883343	1.21119	0.548816	1.06347	0.887546	1.62679	0.314925
1.23582	1.29934	1.07209	1.32648	0.520726	0.783963	0.920862	0.496892
0.979811	0.779019	0.829549	0.792029	1.29142	0.928515	1.13552	0.517998
0.740475	0.4188	1.15395	1.08931	1.16532	0.911082	1.3212	0.532142
0.167034	0.712844	1.30679	0.721718	1.16641	1.05411	1.53303	0.52441
0.132872	0.342346	1.7493	0.991398	0.938152	0.895076	1.07813	0.426227
0.148363	0.922634	1.48595	1.04401	0.356568	0.83332	0.747617	0.510738
0.145651	0.374871	1.20674	0.703786	0.424763	0.800989	0.986878	0.455505
0.161588	0.654296	0.933551	0.818216	0.345134	0.677829	1.96926	0.452375
0.804058	0.532658	1.72998	0.896205	1.26771	0.849597	1.27475	0.586322
1.04575	0.966696	1.48238	0.524974	1.4826	1.15719	0.946088	0.317923
1.1419	0.985733	1.32548	1.03468	1.3374	0.615635	1.2453	0.414771
1.13788	0.994478	1.72929	0.187327	0.292394	0.662182	0.998721	0.421635
1.3443	0.664938	1.12939	0.503589	1.23701	0.741181	1.80373	0.36024
1.12484	0.620148	1.56981	1.00099	1.37823	0.834261	1.07763	0.505972
0.255499	1.1691	1.89768	0.974563	1.38337	0.12801	0.751646	0.317816
1.92992	1.68965	1.32729	0.841331	1.16598	0.673518	0.977671	0.356123
1.3569	0.989303	1.56816	0.573695	1.22848	0.783798	1.53363	0.691619
1.8144	0.9245	1.50408	0.822476	1.5267	0.808063	1.26135	0.40776
1.63122	0.999838	1.21135	0.613637	1.2885	0.779822	1.3921	0.53832
1.84081	0.552894	1.61557	0.810355	1.32352	0.717035	1.21081	0.501554
1.13605	0.754022	1.6871	0.704731	0.949333	0.968418	0.802973	0.541521
1.49477	0.278026	1.49342	0.658949	1.58373	0.694584	1.19163	0.393039
1.37098	0.887819	0.873485	0.633011	1.68865	0.772507	1.12512	0.616426
1.36269	0.985693	1.13626	0.669346	1.32367	0.382421	1.23536	0.440814
1.56571	1.20393	1.35561	0.829688	1.59815	0.392238	0.974291	0.121636
1.61971	0.238675	1.50565	0.676017	1.22593	0.920014	0.259579	0.389174
1.37583	0.219825	1.00925	0.211232	1.87507	0.835177	1.34752	0.422239
1.78546	1.2447	1.34346		1.28101	1.01697	0.730133	0.397199
1.38661	1.465			1.77686	1.00022	1.26664	0.414829
1.14543	1.53005			0.518116	1.18124	0.388771	0.35907
1.98735	1.60497			1.70199	1.23575	1.28777	0.387782
0.967534	0.954634			1.48356	1.11971	1.60571	0.333694
1.52315	0.254081			1.16558	1.31394	1.19547	0.461904
1.31479	0.886904			0.707192	1.30996	1.19986	0.556011
1.24511	1.13152			1.07164	1.26519	1.26554	0.488879
1.22144	1.60202			1.4442	1.06192	0.812459	0.420874
0.898516	0.709143			1.78279	1.22287	1.03036	0.39661
1.18842	0.227471			1.13563	1.07486	1.13834	0.619653
1.2961	1.407			1.03961	1.39086	0.72068	0.671214
1.79777	0.969214			0.931463	1.07159	1.18732	0.401803
1.37403	1.47363			1.1456	1.17873	1.06639	0.441849
1.05215	0.770899			1.74822	0.259538	1.39079	0.395194
1.02791	1.54477			0.407517	0.90143	1.37085	0.402367
0.351259	0.92922			1.22216	0.758069	1.19274	0.327754
2.06372	1.32551			0.437714	0.205002	1.4576	0.502798
1.04452	0.985806			2.02221	1.29109	1.13399	0.49343
1.16456	0.921031			1.21169	0.266541	0.983697	0.458982
0.770415	1.31706			0.225425	0.9681	0.849637	0.330329
2.25879	0.817172			1.22281	0.287253	0.129364	0.41791
1.62323	0.744913			2.34601	0.990117	1.49737	0.136031
1.30803	0.832605			0.263706	1.03104	1.00023	0.349464
0.939705	0.83741			1.40708	1.25667	1.32778	0.334595
1.10646	1.33516			1.30775	0.663339	1.02845	0.469569
1.45123	0.183603			2.11587	1.14398	0.979547	0.308703
2.50264	1.28713			1.33083	1.2074	0.889329	0.320963
0.402705	1.10148			1.56456	1.03041	1.89071	0.10708
1.42802	1.508			0.985296	1.24015	1.04316	0.352984
1.94207	0.744338			1.58267	1.36224	0.829158	0.32069
0.732857	0.386976			1.64983	0.90712	1.98204	0.387242
2.29631	0.612828			1.16713	1.04614	1.38734	0.391893
1.91459	1.23524			2.16528	0.779402	1.5724	0.412691
1.60684	1.27942			1.45771	1.11607	1.03256	0.278025
0.508648	0.936485			2.58617	0.662781	1.12203	0.282287
1.39247	0.608557			1.81829	0.684022	1.27055	0.335901
1.53097	0.967621			2.091	1.78856	1.3856	0.415706
0.715379	1.73799			1.50954	0.818813	0.946177	0.245643
0.716254	0.961919			1.1248	0.911063	0.782412	0.408204
1.79959	0.343496			1.37728	1.14349	1.19941	0.274744
0.704149	0.970706			1.20903	1.2174	1.03226	0.281703
1.4218	1.00024			1.48485	0.907203	0.896102	0.475026
1.63689	0.379347			3.1244	0.875441	1.15437	0.432332
0.608696	1.28589			1.42143	0.967304	1.33837	0.152433
1.74009	1.30592			1.27463	0.778157	1.6246	0.322153
0.585066	0.643939			1.81021	1.17434	0.94761	0.433461
1.56902	1.56472			1.48325	0.842972	0.429373	0.413882
0.172819	0.71628			1.47701	0.946929	1.2388	0.379133
0.566875	1.15881			1.80872	0.849169	1.33678	0.253639
0.473722	1.38641			1.66844	1.01808	1.29978	0.169403
0.566596	1.19554			1.22373	1.2229	1.11357	0.234725
0.848582	0.805892			2.04059	1.2	1.6635	0.434032
1.69278	0.936774			1.7718	1.01383	0.192669	0.393859
0.211922	1.32597			0.517	0.144305	1.11655	0.35241
1.39515	1.06537			1.32339	1.45974	1.01915	0.58562
0.480348	1.33747			1.52653	0.185691	1.1408	0.405751
0.378837	1.19511			1.33182	1.4832	1.66939	0.40406
0.552782	0.767073			1.55524	1.14339	1.42389	0.314584
0.155137	0.817693			1.49205	0.908442	0.767158	0.465892
0.533239	0.465062			1.58916	1.19737	0.130956	0.337539
0.366369	0.425756			0.390972	1.05285	1.1482	0.393248
0.418336	0.888075			1.17957	1.18191	0.767504	0.222473
0.161299	1.32901			1.63269	0.942382	0.794453	0.348669
0.540289	1.22784			0.565083	0.813301	0.252862	0.311459
0.436984	0.719823			0.882454	1.19014	1.49839	0.276248
0.333171	0.711105			1.52752	1.09582	0.929766	0.444723
0.416084	1.36161			0.975478	1.30778	0.601565	0.352948
0.394647	0.495136			0.265858	1.14339	0.880066	0.370503
0.242772	0.993054			1.475	1.28345	0.975562	0.355096
0.192395	1.33067			2.34961	0.857783	0.584593	0.362098
0.214433	1.49521			1.41878	1.15417	0.810062	0.352668
0.693076	0.989859			0.398631	0.904985	0.797075	0.31486
0.749114	0.18429			1.65881	1.1759	1.73515	0.318691
0.670383	1.09432			2.27087	0.843835	1.12502	0.310264
0.811321	1.43931			0.896399	0.957737	0.630279	0.618309
0.752077	1.15781			0.705303	0.794712	1.03841	0.245016
0.936056	1.92568			2.22101	0.985009	1.64024	0.332492
0.877331	0.740606			1.48424	1.14147	1.65938	0.500765
0.961885	0.948892			1.39568	1.12556	0.712486	0.300267
1.253	1.33496			1.99727	0.99852	0.418346	0.28275
0.788736	1.02996			0.926932	1.08365	0.598996	0.329556
0.48134	1.33645			0.413449	0.990712	1.55909	0.325578
1.46105	1.00505			1.16137	0.820324	1.88007	0.192558
1.47027	0.956553			1.45962	1.40024	0.500177	0.509366
1.21429	1.67688			0.20259	1.37506	1.65963	0.344306
1.14328	1.20479			0.851093	1.55585	1.35368	0.377885
1.0571	0.890536			1.08284	1.25581	1.72914	0.302489
0.538695	1.69127			0.752841	0.221475	0.772267	0.319425
0.789222	1.64808			0.673597	1.31932	0.965957	0.247368
1.29784	1.03787			0.551522	1.27668	1.67242	0.232697
0.477395	1.33568			0.381364	0.272113	1.45181	0.512398
0.99773	1.31842			0.871226	1.31668	0.748163	0.451773
0.668243	1.71684			0.986477	0.748946	1.78874	0.204993
1.23953	1.23679			1.53315	1.33822	1.56132	0.42271
0.558667	0.787244			1.08767	1.09417	1.84097	0.425373
1.21351	1.17071			1.22032	1.03884	0.998626	0.389734
1.27806	1.46745			0.955725	0.0538804	1.57958	0.618906
0.630225	1.51133			1.29055	0.993933	0.915421	0.210381
0.939178	0.953238			0.556389	0.202901	1.35203	0.348517
0.901453	1.63756			0.893318	0.842055	0.774298	0.4054
0.652418	1.29905			0.553133	1.00399	1.79407	0.27313
0.929807	1.03654			1.41916	0.888056	1.57803	0.245375
0.212465	1.43737			1.24842	0.175471	1.4227	0.365655
0.90867	1.0161			0.985892	0.418983	1.24032	0.405426
1.371	0.847838			1.25361	0.359689	0.821524	0.382787
1.64046	0.958211			1.29933	0.459653	1.13056	0.474286
0.650969	1.45945			1.47119	0.804488	1.11647	0.591245
0.449911	1.06548			1.56476	0.948209	0.864235	0.729933
1.10292	0.924664			1.61784	0.538894	0.78128	0.651668
0.639934	1.53085			1.36359	0.555498	0.885636	0.549212
0.431021	1.6104			1.70144	1.05904	1.08884	0.504092
0.648455	1.29077			1.65966	0.883774	1.09246	0.150532
0.605397	1.05082			1.44405	0.928469	0.769888	0.133447
0.634353	1.49448			1.84502	0.884703	1.13792	0.529898
0.763946	1.13288			1.84223	0.702149	0.561805	0.493602
0.780284	1.28737			1.58626	0.810732	1.31359	0.744807
1.00376	1.17827			1.66692	0.997569	1.15233	0.764447
0.856107	1.1108			1.93914	0.717651	0.744993	0.727728
0.213653	0.744191			1.3383	1.04453	1.1468	0.357021
0.75979	0.665146			1.15903	0.690632	1.31668	0.681856
0.534991	0.738715			2.08505	1.3445	0.93435	0.823211
0.839649	1.3797			1.42424	0.785962	0.938721	0.174737
1.05478	1.02697			1.09748	0.755592	0.834154	0.773934
0.969228	1.0561			1.75576	0.969979	0.269056	0.517796
0.813436	0.698982			1.91484	0.571767	0.466508	0.771932
0.201745	1.34218			1.94248	0.653042	0.220477	0.765761
0.89489	1.1993			0.255081	0.777801	1.04943	0.269679
0.35712	0.674924			1.89177	0.754947	0.885574	0.785313
0.71046	0.829157			1.50671	0.964326	1.0218	0.317084
1.04539	1.14334			1.17822	0.812641	1.12777	0.579519
1.05421	0.689972			1.76483	0.892722	0.920303	1.19255
1.16851	0.54713			1.344	0.784218	1.1582	0.629405
0.418131	0.388964			1.88765	0.864713	1.25013	0.915686
1.61222	0.278834			1.22798	0.720035	1.22607	0.689444
1.00861	1.15781			1.10358	0.671905	0.965476	0.887427
0.889519	1.13864			1.18809	1.03667	1.16425	0.589921
0.301715	0.61745			1.41921	0.69861	0.598821	0.573991
1.02584	1.15543			1.60008	1.02309	1.28926	0.88076
0.624437	0.361083			1.33343	0.877938	1.73231	0.514737
1.24388	1.49366			1.2675	0.954438	1.29412	0.773458
0.969251	0.283018			1.47467	0.990125	1.19733	0.67456
0.853607	1.31182			1.21682	0.935337	0.860833	0.66843
0.947495	1.54237			0.591226	0.836987	0.837496	0.539465
0.415304	0.409006			0.901067	0.958082	0.737004	0.734103
1.21053	1.15564			0.935171	1.13135	0.975213	0.894963
1.68452	1.2989			0.980903	0.792428	1.05555	0.922586
0.750594	1.29954			1.27256	0.758322	1.77597	0.932058
0.507022	1.33628			1.0084	0.845889	1.00018	0.728644
0.336973	1.29722			1.29649	0.966782	0.698967	0.854004
1.04196	1.3566			1.14183	0.916279	1.12137	0.653778
0.722224	1.63114			0.571108	0.904898	1.05683	0.618005
0.400404	1.43167			0.732767	0.710961	0.901538	0.701746
0.304488	0.326055			1.47724	1.66781	1.02329	0.705303
0.838285	1.24614			1.26168	1.0564	1.04464	0.827479
0.688757	1.4417			1.38792	0.642981	1.14581	0.718797
1.3775	1.43702			0.659195	0.779041	0.98664	0.67768
1.03445	1.18995			0.894821	0.632541	0.888414	0.58882
0.687285	1.06908			1.74417	0.999805	0.797076	0.657673
0.979642	0.316315			1.43071	0.810405	1.01837	0.75298
0.891936	0.871738			1.6827	0.514572	1.2961	0.764764
0.736686	1.11163			1.35104	1.02931	0.840617	0.594474
0.859767	1.23921			1.34081	0.624131	0.54365	0.970622
0.766856	1.41647			0.992175	0.602885	0.985924	0.669986
0.998013	1.44776			0.83209	0.762449	1.22312	0.837033
1.03842	0.578235			1.76447	0.618563	1.36223	0.597696
0.213749	0.983446			1.49674	0.78929	0.896471	0.81029
0.962278	0.71397			1.16241	0.634882	0.736634	0.866079
0.865113	1.13346			1.22931	1.19041	1.10948	0.776285
1.08085	0.716467			0.442358	0.800218	1.3276	0.638716
0.787671	1.19734			1.30454	0.707097	1.82179	0.985657
1.19244	0.606243			1.36941	0.750628	1.2958	0.711221
0.827002	0.963153			0.408908	0.616062	1.04723	0.699799
0.254854	0.926331			1.3113	0.752037	0.898279	0.527234
0.798905	0.807415			1.32834	0.781993	0.895928	0.36452
1.00231	0.839784			0.465194	0.687456	1.40921	0.778807
0.946151	1.0918			1.51467	0.694668	0.959271	0.641128
0.328423	1.21107			0.420112	0.986807	1.39051	0.742536
0.223963	1.21782			1.23144	0.893481	1.57849	0.570025
1.17858	1.07399			1.66788	0.628398	0.939896	0.647994
0.669271	0.730527			0.446181	0.933626	1.12825	0.787314
0.841029	0.781325			1.63477	1.01042	1.98612	0.363308
0.63357	0.802482			1.46886	0.903984	1.17783	0.449282
0.197692	1.15493			1.38848	0.752277	0.936752	0.834299
0.684942	1.04629			1.81088	0.920289	0.948168	0.60197
1.13671	1.30761			1.4743	0.695112	0.757681	0.657742
0.973207	0.979154			1.413	0.609987	0.695449	0.737521
0.344796	0.908107			1.57786	0.729257	0.825803	0.439328
0.836576	1.04098			1.04105	0.571914	0.639966	0.680995
0.379717	0.94008			1.49712	0.684627	1.22964	0.736014
0.16581	1.22701			1.26509	0.176112	0.598542	0.735329
0.839168	0.872038			1.25237	0.710512	1.02591	0.605728
0.554527	1.05221			1.29112	0.5108	0.835774	0.431302
0.81797	0.2558			1.55736	0.752467	0.613139	0.667227
0.687595	1.06462			1.80592	0.381175	0.961089	0.543766
0.509645	0.649879			0.824037	0.918823	0.760286	0.876968
0.771386	0.618796			1.41892	0.742689	0.0521467	0.648638
1.1123	1.10525			1.75409	0.923215	0.504825	0.767155
0.935951	1.08232			1.45558	0.608628	0.485079	0.883134
0.569023	1.04341			1.09996	0.796261	0.538399	0.855512
0.277345	1.55908			1.37306	0.428546	0.480101	0.527668
0.221546	0.768126			1.87397	0.784408	1.08581	0.642674
0.717612	0.952791			1.18072	0.642278	0.141036	0.949606
0.603555	1.03632			1.22368	1.17115	0.963268	0.417008
0.820632	1.15679			0.541355	1.03912	0.635845	0.481744
0.721916	1.01334			1.2709	1.17158	1.27217	0.526147
1.04474	0.911624			1.27399	0.295486	0.878261	0.447246
0.91759	1.15249			1.12413	0.873148	0.646028	0.5927
0.706709	0.861531			1.74502	0.433296	0.707779	0.86561
0.846777	0.519549			1.28843	0.889028	0.76063	0.408503
0.307055	0.680817			1.11167	0.65095	1.34136	0.718607
1.23993	1.72023			1.21153	0.532225	0.69722	0.619993
1.11375	1.42887			1.20442	0.543691	0.882839	1.03025
0.587627	0.700055			1.70398	0.843658	0.730091	1.13229
1.16201	0.753498			0.947546	0.182499	0.554649	1.01713
1.41761	0.3903			1.08118	0.817828	0.626459	0.899568
0.528924	1.36096			0.993031	0.913639	0.542082	0.585658
1.07666	0.903667			1.31589	1.19675	0.62909	0.764706
0.567793	1.71857			1.54717	0.611183	0.630001	0.561731
1.11591	1.50459			1.05316	0.95479	0.784977	0.764633
0.618899	1.11089			0.902402	0.713761	0.831157	0.913147
1.29995	0.949516			1.10862	0.969795	0.711898	0.135206
0.848683	0.589389			1.56419	1.06028	0.42128	0.109312
0.745242	0.856609			2.01834	1.33973	0.691179	0.954618
0.834218	0.590269			1.38356	0.945653	0.709203	0.596312
0.562369	0.881519			1.84482	0.703082	0.81882	0.847784
0.440881	0.759005			1.35881	1.15399	0.89924	0.866215
0.925005	1.28579			1.35334	1.0052	0.552485	0.717282
0.990257	0.527924			1.48588	0.294447	0.644287	0.586356
1.0949	0.342156			1.29363	0.923845	0.838418	0.892793
1.5203	0.873256			1.52692	0.41744	0.598572	0.777494
1.04705	1.71381			0.229764	0.133226	0.797001	0.540115
0.762175	1.4454			1.27648	0.5625	0.75135	0.918523
1.60056	1.56297			1.57395	0.870134	0.641542	0.727978
1.10695	1.57731			1.74779	0.921231	0.700248	1.00486
1.39411	0.293294			1.62463	0.842374	0.747437	0.675452
1.03502	1.21964			1.70344	0.79508	0.610859	0.735772
1.50802	0.83083			1.70757	0.153751	0.862743	0.741604
1.22752	0.478116			1.64382	0.981699	0.514995	0.639915
0.476356	0.644972			1.31567	0.662212	0.684862	0.68509
1.05935	1.45625			1.70904	0.191108	0.902729	0.787343
0.19683	1.41778			1.39817	0.838212	0.66192	0.770438
0.659704	0.588143			1.38544	0.678452	0.145462	0.586641
1.24823	0.446878			0.802826	0.594071	0.450266	1.02246
0.544741	0.435718			0.891576	0.64689	0.562156	0.599409
0.481092	0.532316			1.2787	1.05035	0.609143	0.516823
1.04166	1.05408			1.22704	0.737831	0.798801	0.690621
1.06454	0.550045			1.47601	0.691978	0.664988	0.635275
1.32809	1.22171			1.51398	1.02388	0.732189	0.708633
0.258315	0.991102			1.42122	0.801806	0.624443	0.64145
0.614123	1.37934			0.830477	0.563234	0.851484	0.921401
0.780651	0.860223			1.49854	0.737754	0.8038	0.806433
1.28698	0.522008			1.7136	0.597601	0.905993	0.981278
1.02198	0.737234			1.28117	0.728032	0.84174	0.654422
1.06643	1.42365			1.21911	0.879894	0.793099	0.593992
0.211967	0.955288			1.2418	0.697489	0.649977	0.677096
1.23503	0.358677			1.90448	0.831403	0.85528	1.01603
1.3921	0.369405			1.40469	0.597771	0.999857	0.669986
0.379227	0.343345			1.53662	0.655586	1.05904	0.676852
1.38165	0.85226			1.28291	0.634357	1.08423	0.951528
1.40701	0.963948			1.5746	0.63708	0.885586	0.777339
0.820417	0.86491			1.20656	0.637026	0.816535	0.615635
0.762213	1.19953			1.56279	0.475319	0.682876	0.696473
0.301261	0.646816			1.34784	0.773179	0.753887	0.953843
1.57334	1.08808			1.37832	0.644294	0.74178	0.769994
1.25907	0.761996			1.44641	0.836974	0.688361	0.805274
0.908896	1.45841			1.32003	0.855303	0.827438	0.987466
1.14129	0.828239			1.57693	0.743568	0.711974	0.836197
0.538968	1.27651			1.34598	0.785145	0.749612	0.995842
0.778243	0.866934			1.54145	0.809351	0.848431	0.733822
0.882947	2.25443			1.47506	0.66299	0.589987	0.676855
1.24378	1.51519			1.53044	0.687962	0.852884	0.773012
0.662001	1.35258			1.39948	0.639693	0.891812	0.967735
1.26412	1.28848			1.34656	0.233349	0.967624	0.758741
1.71719	1.04026			1.27023	0.773504	0.812972	0.825074
1.52435	0.76056			1.23827	0.643926	0.13185	0.648486
1.22505	1.18587			1.2465	1.11541	0.63447	1.01333
1.44674	1.25878			1.27884	0.561941	0.795398	0.700901
1.33309	1.03747			0.436419	0.813633	0.615058	0.941964
0.624582	1.67655			1.84825	0.643737	0.855669	0.536766
0.628759	0.884969			1.42166	0.940871	0.628147	1.10724
1.93551	1.29328			1.27616	0.487476	0.894378	0.534566
1.29097	1.31209			1.23453	0.640941	0.232782	0.661384
1.60458	1.07546			1.12062	0.538353	0.323085	0.992235
1.12629	0.9702			1.09245	0.784619	0.498762	0.765061
0.887546	1.56332			1.2751	0.550925	0.847445	0.824695
0.422162	1.30813			0.96905	0.740103	0.965649	0.925096
1.60723	1.21656			0.857292	0.881955	0.857714	0.833484
1.61642	1.31631			0.860967	0.877084	0.53834	0.633034
0.578829	0.671135			0.658099	0.791879	0.656923	0.842538
1.51273	0.777438			1.00219	0.832517	0.360685	1.08735
1.89688	1.40487			0.665424	0.707475	0.575541	0.587723
1.62813	1.04523			0.788604	0.737628	0.739161	0.514523
1.77207	0.782426			0.688317	1.02492	0.68256	0.756041
1.48308	0.601509			0.657701	0.931329	0.517114	0.547199
1.6976	0.648809			0.819864	0.917817	0.805797	0.944734
0.788138	0.678619			0.951834	0.833953	0.77908	0.518128
1.58997	0.510222			0.82709	0.798216	0.550021	0.743676
1.55891	0.969318			0.907431	0.737445	0.926553	0.774506
1.46182	0.181701			0.912347	0.596238	0.893008	0.525831
1.84485	0.776129			0.847952	0.998991	0.870507	1.06745
0.948931	0.963369			0.147652	0.938581	0.753226	0.593139
1.63802	0.721055			0.833782	0.875171	0.636472	1.09973
1.47072	0.947353			0.615452	0.531055	0.980825	0.815716
1.2172	0.783522			0.770097	0.923009	0.751834	0.177613
1.40932	0.636636			0.843291	1.01018	0.469512	1.02009
1.09431	0.730772			0.777801	0.785841	0.586273	0.679484
1.08588	0.67937			0.822717	1.05701	0.760621	0.618194
1.07393	0.983675			0.556105	0.779032	0.680074	0.686144
1.15891	0.957836			0.777667	0.678365	0.495488	0.790302
1.2392	0.550619			0.662351	0.902585	0.591441	0.632527
1.32726	0.720473			0.857083	0.7479	0.642805	0.712286
0.76595	0.715474			0.785702	0.790677	0.403848	0.948573
0.851118	0.589381			0.863296	0.820259	0.565399	0.807993
0.859031	0.399178			0.551164	0.770759	0.244373	0.734026
1.06457	0.581354			0.793894	0.725664	0.552808	1.19329
0.880868	0.681135			1.11727	0.902457	0.26845	0.773025
1.0392	0.578349			1.14154	0.886332	0.616314	0.955681
				0.753898	0.718745	0.599653	0.902064
				0.80169	0.647916	0.624046	1.10416
				0.954328	0.977069	0.502396	1.19277
				0.79449	0.753175	0.746741	0.952376
				0.951366	0.84131	0.440051	0.748374
				0.814602	0.772856	0.732446	0.794707
				0.934048	0.714005	0.709037	0.726315
				0.682011	0.697963	0.501591	1.08739
				0.752448	0.891889	0.712775	0.845086
				0.927009	0.757521	0.658378	1.06241
				0.672827	0.77554	0.851611	1.18245
				0.919583	0.762521	0.350433	0.898973
				0.783341	0.629302	1.12022	0.638202
				0.665531	0.533493	0.567938	0.698841
				0.210493	0.554123	0.783804	0.807185
				0.732846	0.11002	0.420007	0.797799
				0.770015	0.765184	0.74189	1.00688
				0.645207	0.161767	0.858242	0.96789
				1.05565	0.905732	0.974073	0.814319
				0.848243	0.591728	0.46429	0.738766
				0.549344	0.830644	0.187979	1.00408
				0.446563	1.20013	0.879434	0.837763
				0.851219	0.804578	0.96443	1.05002
				0.758931	0.10853	0.550258	0.930432
				0.824084	0.798334	0.87361	1.10601
				0.466026	0.736195	0.816875	0.896702
				0.651297	0.12938	0.655965	0.728306
				0.682504	0.635043	0.40794	1.06903
				0.66502	0.69348	0.380439	0.787454
				1.11241	0.394015	0.784753	0.355738
				1.04212	0.997327	0.753518	0.36822
				0.765845	0.636618	0.651975	0.677651
				0.692653	0.915308	0.647509	0.367816
				0.801477	0.918129	1.01033	0.725951
				0.734436	0.620701	1.04814	0.918916
				0.802117	0.816447	0.660384	0.78959
				0.669472	0.83514	0.69028	0.313988
				0.726466	0.866643	0.964225	0.949548
				0.792485	0.681306	0.620617	0.431591
				0.552438	0.750976	0.965898	0.47775
				0.914715	0.982432	0.509366	0.812614
				0.861561	1.17879	0.624051	0.520373
				0.190336	0.892113	0.790208	0.518573
				0.528181	0.996413	0.677024	0.5035
				0.447166	0.811441	1.07928	0.45647
				1.11734	0.781062	0.93536	0.530558
				1.12452	0.556328	0.835041	0.504079
				0.600197	0.980977	0.660054	0.447501
				0.861249	0.153914	0.117448	0.557498
				0.806521	0.127267	0.800619	0.443106
				0.499833	1.01371	1.14303	0.503415
				1.14707	0.936952	1.01936	0.674492
				0.601587	0.497793	0.79934	0.543051
				0.888775	0.554749	0.871251	0.469614
				1.06053	0.83439	0.601426	0.592389
				0.967611	0.559018	0.838284	0.864705
				0.916816	0.685374	0.627464	0.565835
				0.607678	0.646281	0.807574	0.560516
				0.76492	0.675277	0.47586	0.68339
				0.957298	0.713754	0.783797	0.513951
				1.08904	0.60089	0.84122	0.87892
				0.334972	0.568398	1.05096	0.153082
				0.4215	0.487451	0.513538	0.985842
				1.08034	0.794895	0.887841	0.939295
				0.89445	1.23274	0.771819	0.735282
				0.753014	0.496725	0.984659	0.240815
				0.89804	1.12662	0.710057	0.202325
				0.911945	0.144205	0.850393	0.18663
				1.34311	0.900014	0.871105	0.554149
				1.09731	0.553907	1.0724	0.130323
				1.37753	0.700571	0.826115	0.0956385
				1.10009	0.719197	0.48811	0.109107
				0.466681	0.612231	0.871092	0.128807
				0.740061	0.841944	0.830676	0.488009
				0.966309	0.110555	0.878566	0.654511
				1.02066	0.155106	1.01961	0.739294
				0.943651	0.633642	0.494177
				0.356313	0.146247
				1.07924	0.848317
				1.37942	0.123898
				0.574056	0.519684
				1.23384

## Sheet: KLF17
HPD06 MEFs_1	HPD06 MEFs_2	HPD03 MEFs_1	HPD03 MEFs_2	HPD06 serum_1	HPD06 serum_2	HPD03 serum_1	HPD03 serum_2		Mean			Statistics: serum VS MEFs
0.466435	0.937106	0.132201	1.5777	0.0930076	0.761732	0.467374	0.469816		HPD06 MEFs_Exp 1	0.863892		Two-sided unpaired Student’s t-test	0.181483
2.00882	0.460974	0.770625	0.481313	0.282462	0.462946	0.513569	1.7836		HPD06 MEFs_Exp 2	1.13628
0.0923374	0.653803	0.125676	0.450523	0.410778	0.663265	0.501356	1.13393		HPD03 MEFs_Exp 1	0.979478
0.588104	0.179175	0.799996	1.09467	0.51268	0.342305	0.844207	2.0904		HPD03 MEFs_Exp 2	1.02052
0.0941663	0.678212	0.749528	1.44333	0.415238	0.512667	0.589093	2.83097		HPD06 serum_Exp 1	0.876077
0.0847925	0.261345	1.15222	1.43951	0.513475	1.18519	1.11383	0.395676		HPD06 serum_Exp 2	1.01668
1.91666	0.131118	0.0875171	1.84687	0.300144	0.116237	0.595739	2.07405		HOD03 serum_Exp 1	0.914929
0.462294	1.77053	0.133878	1.46876	0.345734	0.576002	1.44336	1.17955		HOD03 serum_Exp 2	0.996475
0.0814735	0.316682	0.92507	1.10102	0.508062	0.113967	0.467989	0.735715
1.4168	0.358687	0.82071	0.420923	0.330879	0.437552	0.497266	0.254489
1.40103	0.386195	0.716391	2.00924	0.388959	0.466928	0.324359	0.267143
0.689151	0.139997	0.120636	0.553765	0.823152	1.15595	0.821582	3.50736
0.71715	1.77854	1.02297	1.03037	0.320891	0.153756	0.485614	1.07269
0.0857109	0.593571	0.158873	0.726965	0.351273	0.461769	0.135639	1.20761
0.126369	0.52739	0.822622	0.946758	0.661704	0.20513	0.121688	1.18721
0.69905	1.90772	0.138328	1.79741	0.11849	0.391088	0.127244	0.28054
0.957789	0.839714	0.119715	1.10029	1.03074	0.713954	0.151928	0.324713
0.625974	0.62683	0.201485	0.688197	0.892256	0.549159	0.173856	0.179215
1.64808	0.156657	0.0842146	0.230153	0.641717	0.305296	0.143231	1.4633
0.091793	0.371685	0.0824304	1.36832	0.852706	0.561459	0.117669	0.226013
0.561444	0.367067	0.0858681	1.1045	0.955927	0.466928	0.108803	0.438855
0.734234	1.71192	0.0806466	0.467976	1.01923	0.461376	0.133	2.83192
1.57231	0.394749	0.0802967	0.194879	0.710646	0.65498	0.829956	1.31911
0.100912	0.662681	0.22713	1.09155	1.13511	1.47113	0.77852	1.17951
0.117027	1.29583	0.0881677	1.33989	0.12578	0.778204	0.804759	0.143425
1.72047	0.964724	0.0784451	1.11592	1.21806	1.42357	0.845006	0.603085
0.0901389	0.701204	0.0731381	0.518663	1.55297	0.514743	0.685006	0.524262
1.83474	0.468929	0.0822784	1.41444	1.05211	1.65441	1.24853	1.33853
1.42228	0.922492	0.21985	1.08567	1.10943	1.73086	0.566296	1.13762
1.47204	0.669638	0.228286	0.513942	1.44241	1.89025	0.856388	0.561367
0.547513	0.639951	0.700379	1.24524	1.71325	1.5222	0.25231	1.85245
0.16739	0.666996	0.290052	0.511689	2.23555	1.57662	0.290249	0.790219
1.52804	0.144677	0.258472	0.465582	0.321348	1.08734	0.262145	2.30147
0.973863	0.793024	0.686579	1.11996	0.585483	1.35895	1.30036	0.561798
0.137526	0.140913	0.683345	0.420184	0.404822	0.623567	0.267254	0.619386
2.31304	0.585001	0.660588	0.470258	1.22369	0.496153	0.683415	0.457079
1.1867	0.264075	0.315852	1.10103	0.0707069	1.06976	0.443349	0.496064
1.24543	0.265618	0.718127	0.454879	0.956113	0.365633	0.633858	0.45247
0.1892	0.187939	0.185744	0.470536	0.338953	1.5929	0.247451	2.41308
1.04171	0.182696	0.762317	0.301957	0.888062	0.340888	0.691517	2.17384
1.19927	2.03654	0.593935	1.42156	0.877884	0.164451	0.93079	1.90762
1.11532	1.17953	0.490712	1.27293	1.44757	1.47422	1.18372	0.496006
1.43658	1.2038	0.83946	0.86021	0.319934	0.328389	0.485941	0.289717
0.107471	2.77609	0.319479	0.908647	1.77134	1.52817	0.806121	0.453716
0.092547	2.54797	0.18357	0.993344	0.356497	0.492576	0.623889	0.142082
0.0861678	2.37086	0.502471	0.415356	1.30172	0.507671	0.760238	0.355776
0.110851	0.607012	0.623406	1.69473	1.19597	1.09199	0.378972	0.548217
0.110621	0.839343	0.19281	1.45936	0.369166	2.35151	0.487263	1.518
0.104246	2.26515	0.600495	0.223568	1.01375	0.55418	0.894131	1.6103
0.0912287	0.873337	0.692799	0.57704	0.920174	2.31728	0.694405	0.688983
0.104645	2.41043	0.331348	0.340935	1.02996	0.426789	0.634254	1.49946
0.0921308	1.46745	0.74589	1.31324	0.401737	0.689223	0.710938	0.540004
0.0885936	1.22136	1.01915	0.356338	1.72083	0.428764	0.339787	0.614557
0.105961	0.80947	0.494869	2.19428	0.935781	0.666428	0.57685	0.473635
0.0987342	0.632042	0.35569	1.35123	0.435	0.483903	0.699707	1.12107
0.111557	2.79088	0.179558	2.55315	2.3068	1.83708	0.482484	1.06225
1.83418	1.43133	0.754041	2.03172	0.954923	1.16793	0.597369	0.0990548
2.13481	1.42516	0.606105	2.03495	0.886677	2.15308	0.673672	0.769192
0.147249	0.908187	0.571994	1.95203	2.57076	2.91586	0.444773	1.10619
0.13687	1.61968	0.270427	3.15796	1.21524	0.407541	0.726195	0.434035
0.136018	1.13703	0.669591	1.81489	0.792891	2.13624	1.23811	0.890479
1.81471	1.21659	0.183715	1.49439	2.29303	1.21492	0.616512	0.134322
0.149517	2.12899	0.841512	2.15474	2.06817	0.757776	0.472608	0.0992336
0.159246	0.935672	0.271221	3.28131	0.695778	0.26212	0.340662	0.525037
0.141553	0.929429	0.518106	2.16941	2.08814	0.275153	0.996482	0.761351
1.59985	1.56543	0.689718	1.39653	0.910549	3.61252	0.456694	0.601513
0.135649	1.88421	0.82264	2.70199	1.11065	1.10485	0.372908	0.526102
0.143979	1.39541	0.883618	0.916522	1.87078	1.24382	0.363983	0.893281
0.127999	2.3134	0.807464	1.63365	1.91663	1.22281	1.29823	0.848009
0.14417	1.51373	0.170414	2.71172	1.43779	0.288952	0.117838	0.552889
0.143001	1.77587	0.196066	3.45484	1.93041	0.33445	0.464603	0.695078
1.45949	1.448	1.47353	2.00867	1.11088	0.184588	1.23397	0.63743
0.125278	2.10586	1.1795	2.81278	0.325704	1.50718	0.768212	0.0993505
0.148178	2.27299	0.168835	0.561671	1.26624	0.23279	0.128293	0.462072
0.151483	2.38345	0.63361	1.26706	2.19341	0.452014	1.2442	0.0958529
0.121461	2.10301	0.911403	1.97437	2.04307	2.91683	1.63343	1.12709
0.131584	2.37477	1.62399	1.22077	2.1946	1.35866	0.566694	0.33064
0.143758	1.72556	1.45666	2.83148	1.52019	1.21488	1.19692	1.11963
0.145311	1.11892	1.75347	1.54089	0.950481	0.147726	1.1304	0.761912
0.13836	1.05316	1.1531	3.59059	1.14158	0.621168	0.649829	0.0847794
0.161538	2.4554	0.980707	4.29909	1.75298	0.539982	2.02565	0.581812
0.136476	1.12751	1.34269	0.442064	1.41594	1.37867	1.11331	0.543349
2.13008	1.63083	1.50612	2.09499	1.69204	1.17173	0.352904	0.814084
0.132695	0.553343	1.22778	1.61966	1.80808	0.5782	1.57567	0.880701
0.116155	0.479771	1.18816	1.036	1.13856	1.908	1.19135	0.416379
0.159842	0.500588	0.794257	2.681	1.00047	0.813913	0.51719	0.542067
0.133626	1.56036	0.711213	3.45358	0.102082	2.37048	1.4429	0.580079
2.627	1.37698	1.50683	0.519572	1.40542	0.578643	0.601396	0.513588
0.14287	0.553278	1.7066	3.08659	1.08872	0.637958	0.373974	0.704137
0.0780276	0.0983644	1.75888	0.834124	2.0065	0.470785	0.919126	0.120197
0.133866	1.41376	2.08832	3.63064	0.577798	0.510939	1.95862	0.172417
0.151497	1.93945	0.690727	3.12183	1.07222	0.466037	0.583993	0.674862
0.1382	2.52357	1.54882	1.33544	0.0928993	2.48543	0.578946	0.625645
0.649375	0.0862871	1.42366	2.8668	0.163816	2.23902	1.31091	0.472919
0.128767	1.51258	1.13911	1.89285	0.705506	1.96482	1.28117	0.560194
0.150614	1.24374	0.927025	0.718977	0.127828	0.510879	0.571284	0.495231
0.635292	0.438628	1.39578	1.51203	0.443967	0.298404	1.36689	0.728077
0.120696	0.0777454	1.26581	1.61645	0.480705	0.46732	1.01336	0.581334
0.164586	1.86118	0.869779	0.602267	1.02841	0.146342	0.903608	0.786782
0.154381	1.97156	2.09074	1.55766	0.82671	0.366444	0.652278	0.723717
0.160568	2.66906	1.66818	0.375314	0.65001	0.564655	0.800034	0.11904
0.184717	1.79417	2.04129	0.80754	0.553015	1.56352	0.756828	1.3771
0.101454	0.435866	1.48876	0.533899	0.521214	1.65859	0.691443	0.663968
0.138441	0.466751	1.63565	1.06576	0.922144	0.709642	1.03693	0.658896
0.139903	2.20968	1.7626	0.502812	0.563829	1.54442	1.17975	0.40373
0.148162	1.5862	1.39475	0.737182	0.737186	0.556196	1.24624	0.641132
0.165527	0.446316	2.0671	0.150065	0.847998	0.632985	1.10907	0.861059
0.170985	1.80389	1.42979	0.160154	0.414894	0.487837	0.649044	0.467176
0.150376	2.22378	2.69363	1.02485	1.58794	1.15468	1.22827	0.406242
0.164114	1.97712	1.80172	1.46254	0.63678	1.0941	0.897647	0.642909
0.161523	2.16585	1.83443	0.665058	1.15756	0.102025	0.554848	0.895242
0.125745	1.7067	1.87534	1.84146	0.658143	0.792257	0.554221	0.611001
0.148249	2.32365	0.95705	1.91151	0.637996	1.13936	0.83715	1.12487
0.13894	2.26591	1.1971	0.752139	0.444815	0.44705	0.820985	0.300024
0.149708	2.24419	1.19023	1.70006	1.73784	0.91718	0.952386	0.578828
0.135259	1.89278	1.97479	1.67977	1.12684	0.13835	0.924457	0.810894
0.129424	1.32564	1.88253	1.61322	1.07727	0.102209	0.989893	0.542191
0.152572	0.485326	2.65261	0.916082	1.02052	0.54078	0.243739	0.913068
0.165808	2.17645	1.06881	1.66672	0.425254	0.78418	1.02662	0.812605
0.162438	2.36295	1.86522	2.32561	0.574622	0.61955	0.874696	0.169535
0.133133	0.542276	2.14415	1.98972	1.57596	0.541877	0.965878	1.03226
0.135787	1.61215	1.46838	1.27257	0.363357	0.920066	0.950339	0.741434
0.156921	0.9598	1.8198	0.415267	0.385104	0.873437	0.851656	1.49922
0.124037	1.20125	1.32564	2.05107	1.64483	0.569467	0.884007	0.427862
0.165023	0.447823	1.4005	0.450488	1.38942	0.71592	0.882039	1.33077
0.134614	0.677811	1.1662	1.0801	0.446395	0.656543	0.692238	0.814457
0.168748	1.58234	1.40926	0.814696	1.41264	0.10233	0.730703	1.26504
0.964776	1.42666	1.29296	1.60388	1.29016	0.475927	0.578305	0.526352
0.126961	0.962952	1.43472	0.704407	0.395453	0.0987271	0.221527	0.666178
1.24926	0.603352	2.05692	1.32434	1.41974	1.16089	0.688532	0.487596
1.44562	1.97211	0.624288	0.974256	1.78083	0.340554	0.296132	0.520032
0.118153	2.00337	2.35165	1.58004	2.65155	1.15321	0.883405	0.465934
0.172134	1.12721	1.30669	1.10285	0.402544	0.784758	0.684152	0.748813
1.33426	0.816288	0.709443	0.79186	2.39844	0.0873215	0.251883	0.852963
1.12676	2.81302	2.25397	1.67839	2.20034	0.599257	0.292746	0.411228
0.107792	2.78119	0.936478	1.34264	1.05863	0.559641	0.762178	0.705663
0.178821	0.666254	1.73941	1.56641	0.981065	0.838494	0.652889	0.846136
0.93512	1.1463	1.51868	1.90731	2.525	0.907108	0.880296	0.51066
0.140425	1.84354	1.59037	1.55916	1.08364	0.428864	0.545877	0.717506
0.0943395	2.15933	1.11753	1.41595	0.295116	0.55832	0.799445	0.944694
0.128223	0.770536	1.16778	0.98191	2.17651	0.597472	0.558263	1.59371
0.0998335	1.69463	1.096	1.37076	2.73669	0.528988	1.12168	0.938032
1.17102	2.09218	0.911602	1.12726	1.99489	0.725251	0.731048	0.741202
1.26844	2.36684	2.5478	1.89892	1.7259	0.123802	0.0896535	0.0934518
1.11628	0.897595	2.27476	1.03903	0.813284	0.177587	0.806969	0.274903
1.41436	0.70393	0.853249	1.45356	2.80635	0.695098	0.812682	0.425196
1.30266	2.62591	0.855006	1.54505	0.242976	0.644405	0.110639	0.109522
0.115445	2.50496	1.28482	0.130935	0.114085	0.487099	0.770821	0.784219
0.087043	1.3757	1.61492	1.44214	0.791116	0.576991	1.44119	0.79861
1.0159	0.694358	1.91427	1.46751	1.78007	0.51008	0.129266	1.0827
0.13156	1.61186	1.61805	1.64634	1.66984	0.749909	1.29771	0.928783
0.108336	1.95393	0.790805	0.847583	1.41128	0.598765	1.01446	0.548959
0.759321	2.22595	1.24878	2.59438	1.12424	0.810374	0.468188	1.94119
1.6745	1.34497	1.62284	0.513261	0.473048	0.745418	1.43621	0.254816
1.26929	1.84676	1.75861	1.45144	0.798137	0.12261	1.44696	1.23412
0.112175	2.30211	0.817614	0.785229	0.783622	1.41839	0.352935	0.67038
0.127052	0.216508	1.73448	0.874596	1.27886	0.683876	1.49211	0.74906
0.139997	2.01945	1.89431	2.36357	0.515076	0.678653	0.944887	1.14931
1.90549	1.15655	2.66013	0.751809	0.469593	0.415835	0.390934	0.479122
0.884798	1.64056	1.75869	0.116016	0.413733	0.660356	0.604743	0.524378
1.5277	0.119872	1.3831	0.130996	2.01442	0.886877	0.706623	0.230302
0.094512	2.80831	0.751475	2.4333	1.70833	0.481184	1.09519	0.835556
0.60852	0.122924	2.22654	1.17405	0.924993	0.418423	0.766647	1.1055
2.85982	0.119943	0.71683	0.942919	1.45767	0.662186	0.661634	0.447229
0.150961	2.56572	1.1374	2.50717	0.388842	0.922085	0.900909	0.636864
0.131498	2.47095	2.34367	0.619308	1.46963	0.629322	0.356935	1.79538
0.110039	2.01893	1.21461	2.4716	0.17933	1.1586	0.271048	0.434655
0.480487	1.51357	1.72723	0.108734	1.78599	0.309021	0.804669	1.61066
1.47379	2.00969	2.18017	1.24855	1.1163	0.596184	0.645756	0.741578
1.4346	1.56154	0.902425	2.11693	1.04795	0.835209	0.0953054	0.379065
1.9825	0.137346	1.11194	0.111542	0.586768	0.558449	0.526075	0.737058
0.594164	3.05159	1.49826	0.121812	1.4984	0.940446	0.443907	0.689741
2.16732	2.65769	0.866169	2.12136	1.26402	0.836971	0.423607	0.456724
0.116303	1.4008	1.40692	0.920083	1.13521	0.174618	0.734737	0.556659
0.62102	0.916577	1.79197	1.91192	1.73164	1.06321	0.434341	0.770314
1.18248	2.31111	0.923685	0.180248	0.587611	0.763666	0.511568	0.365271
0.127156	1.93954	1.90406	1.08612	0.194071	1.54417	0.988181	0.640632
0.429706	0.113156	1.64447	1.34284	0.366729	0.440691	0.362525	0.570455
3.13475	0.105318	0.670139	1.4487	0.0876443	1.37067	0.156304	0.746132
2.60873	2.17204	1.73655	1.83684	1.79259	0.838878	0.331393	0.124072
0.165239	1.94635	1.03937	1.57385	1.25856	1.30297	0.304999	0.545304
0.168365	0.983229	1.91057	0.705885	0.340309	0.542135	1.28523	0.640026
2.18913	0.0818183	1.52447	0.609089	0.729963	0.686153	0.910422	0.593222
0.836714	0.113327	1.03821	2.10692	0.30278	0.502216	0.411191	0.9376
1.82997	4.09155	1.56014	1.84642	1.81466	0.535625	2.01097	0.945162
1.30628	1.41521	1.08564	1.70014	0.0996497	0.479905	0.19635	1.36827
1.69005	2.96524	0.697594	0.659455	1.77334	0.771266	0.367427	0.796095
0.188676	2.8561	1.45784	0.72274	1.0914	0.878539	0.274457	0.615133
1.52736	1.97246	1.11628	2.44843	0.25468	0.423559	0.496997	0.162557
0.159915	0.0855547	0.854378	1.31929	0.276883	0.726822	1.30883	1.0446
3.02869	0.94847	1.71154	0.778727	0.775737	0.871507	1.89639	0.16746
0.187228	2.75568	1.10841	0.268331	0.13908	0.525972	0.446345	0.153524
1.72705	1.27362	0.88809	0.286884	0.131579	0.73902	2.71628	0.397994
0.184651	0.097657	1.16946	0.718593	0.696773	0.973021	0.375089	0.168393
1.09878	2.06696	1.81397	2.38548	0.470618	1.64149	0.344423	0.962637
1.16181	0.206812	0.732731	2.88649	0.467419	0.966159	0.823407	0.465868
0.211674	0.107758	1.25366	0.76715	0.128621	0.763427	1.25158	0.317432
0.139123	1.95297	0.373719	0.355798	0.131675	0.0962539	0.65103	0.620399
1.33667	1.75521	1.44579	0.302238	0.458811	0.283146	0.350563	1.24021
0.68217	2.20904	1.56914	0.748866	0.234688	0.437945	1.75483	0.480665
1.00454	2.62339	0.35316	1.9076	0.338761	0.112806	0.673135	0.355409
1.04837	1.86784	1.3121	1.42011	0.311214	0.807734	0.746779	0.308054
1.14264	0.116825	1.22558	1.36513	0.217218	0.822556	2.42199	1.1772
1.34011	0.248637	1.25932	0.817259	0.394319	1.11517	1.91774	1.20755
1.15346	0.117315	1.01283	0.973163	0.182784	0.956633	0.627054	0.319634
1.32589	0.223285	0.650139	0.712776	0.334497	0.56542	0.48948	1.16524
1.58626	0.106206	0.120571	1.77202	0.236015	1.9994	0.602486	0.267396
0.867071	1.76356	0.779992	0.786436	0.115417	0.262456	1.8257	0.234583
0.255099	1.81031	1.32522	0.730597	0.219432	1.27112	0.379648	0.247613
1.53404	0.13029	1.37953	1.78987	0.279046	0.690482	0.468558	1.28631
1.75646	1.95024	0.721919	1.01783	0.287663	0.771521	0.761006	0.260431
1.12963	1.51455	1.48185	0.70571	0.216898	1.18378	0.116754	0.324294
0.791693	0.204256	0.789524	2.0544	0.755947	0.493488	0.479186	0.182801
0.374294	2.25715	0.978035	0.629752	0.252139	0.540101	0.757099	1.30748
1.06402	1.19287	0.914563	0.594014	0.66995	0.237208	0.924955	0.283424
1.15206	1.22507	1.14152	1.237	0.612717	0.86061	0.767949	0.251778
0.76247	2.37495	1.34631	1.4667	0.212295	1.13865	1.46287	0.176197
0.95183	0.0987271	1.09071	0.844536	0.312353	0.460639	0.80081	0.308377
0.175867	1.15715	1.57742	0.719326	0.214181	0.65596	0.786432	1.47358
1.69673	1.28141	0.81245	1.95248	0.349281	1.84922	0.407421	0.272512
1.69321	0.13805	1.26764	1.11906	0.469202	0.447688	0.741783	1.45825
1.03001	1.60699	1.47085	1.15419	0.335416	1.65896	0.512833	0.381202
2.2217	0.111109	1.19815	1.98147	0.201362	0.763814	0.629753	0.469138
0.396155	0.119366	1.54172	1.79926	0.616627	0.390431	0.930905	0.451629
0.449459	1.41145	0.766603	0.927877	0.632777	0.759159	0.93579	1.12232
1.03466	1.39682	1.11981	0.950464	0.391105	0.710423	0.899508	0.801022
2.29496	0.114572	1.12175	0.690015	0.63109	0.470419	0.452664	0.254328
1.63148	0.0706311	1.67839	0.426773	0.604333	0.57335	0.610687	0.774922
1.08555	0.103373	0.69153	3.134	0.677639	0.793412	0.944353	0.557682
0.662688	0.106912	0.757148	1.13405	0.403206	0.376223	0.990702	0.68696
0.385708	1.26457	0.243712	1.82609	0.607021	0.659841	0.559218	0.470924
2.00857	0.0996368	0.646244	2.0356	0.787579	0.58756	0.456019	0.325463
0.609315	0.0797722	1.13949	0.440255	0.924389	0.768504	0.92058	0.845172
1.71261	0.668297	0.600853	1.74845	0.762497	0.127792	0.95745	0.523706
1.0543	0.209881	0.885675	1.20202	0.372433	0.561655	0.740198	1.62326
0.379037	1.54554	1.36437	1.43118	1.04718	0.659217	0.311761	2.54494
1.50532	0.820997	1.34301	0.834031	0.803466	0.611009	0.668457	0.846421
0.807343	0.113019	1.85809	0.703281	0.833909	0.965713	0.779743	0.886382
1.41578	0.0995162	1.41093	1.00749	0.798674	0.973502	0.584168	2.25426
0.495993	0.598745	1.62836	0.92683	0.631355	1.4093	0.340008	0.212056
2.44796	0.115139	1.62698	1.33118	0.11428	0.819966	0.278291	0.379088
1.28616	0.459146	0.752848	1.16277	1.34192	0.633578	0.322981	0.244998
0.345171	0.640443	1.42817	1.35103	1.51739	0.167432	0.314527	0.197904
0.644468	1.24179	1.92554	1.23166	1.73937	1.07592	0.288963	0.509029
1.78527	0.0944891	0.83212	1.3466	0.973104	0.172481	0.360159	0.243917
2.12602	0.644047	1.05223	1.11762	1.73995	0.158128	0.16578	0.835739
2.5044	0.853035	0.74196	0.595661	1.05807	0.409927	0.143079	0.282155
0.916676	0.710858	1.62835	0.999179	1.29271	0.173442	0.301149	1.44272
1.50349	1.18131	0.764418	0.973403	1.99363	0.991501	0.136499	0.257397
0.604841	0.91501	0.804395	1.04459	0.08699	0.479837	0.316771	0.955659
2.16464	1.45645	1.08872	1.06303	1.49319	0.32695	0.426471	0.127757
2.03559	1.12997	1.28588	0.798473	1.93208	0.639001	0.768416	0.0834275
0.953588	1.08897	0.145964	0.706023	1.81366	1.27739	0.435205	0.544762
1.79996	1.02904	1.13989	1.14979	0.378107	0.495078	0.640901	0.393927
1.38317	0.477152	1.33484	1.37117	0.107642	0.366066	0.394513	0.725863
1.78658	0.510881	0.152992	1.11141	1.76351	0.317291	0.991199	1.27131
0.934036	1.06292	0.153188	0.589269	0.0857382	1.2125	0.960776	0.15017
1.1777	1.14906	0.711245	0.794487	1.84708	1.24375	1.44669	0.39489
1.74485	1.72983	1.19049	0.573898	0.679659	0.329218	0.100808	0.245102
1.63399	1.15934	0.951677	0.463825	1.53658	1.20018	0.337186	2.9057
1.51653	1.24805	1.57515	1.68597	0.421233	0.275414	0.384737	2.71155
0.973714	1.72654	0.163305	1.50988	0.408959	0.241617	0.252846	0.76478
2.15061	0.776466	0.68375	0.556346	1.36761	0.255038	0.325055	2.63658
1.20617	1.21776	0.160738	1.2037	0.702415	1.32488	0.340331	2.34328
1.34699	0.473199	0.192379	1.01278	0.923645	0.26824	0.402767	0.697173
0.871375	0.565302	0.524059	0.974894	0.793427	0.334018	0.459205	0.616913
0.22332	0.409529	1.27907	0.796513	0.445248	0.188282	0.604796	2.9226
1.85249	1.61567	0.774649	0.67974	0.793192	1.34668	0.450265	1.03756
1.57318	1.91141	0.555783	0.845432	0.88988	0.291922	0.369173	0.7771
0.159868	1.40981	0.113211	1.63032	0.876628	0.259327	0.926102	5.46715
0.742238	1.71054	0.212568	0.500909	0.698055	0.18148	0.356118	4.36229
1.25979	0.377968	0.597394	0.418932	0.661989	0.317624	1.05203	3.49173
0.18221	1.20573	0.192107	0.542279	0.394198	1.51776	1.1433	0.0853742
1.45562	0.588719	0.839981	0.406964	0.783023	0.280683	0.222473	2.10919
0.156064	2.33269	1.07377	0.970473	0.821525	1.50198	0.223095	0.803074
0.774633	2.88222	0.816357	0.326364	0.753094	0.392633	1.02479	1.24232
1.34391	1.64683	0.171783	1.04976	0.409892	0.483205	0.233496	0.871426
0.714218	2.3351	0.491971	0.648138	0.863766	0.465171	0.778248	3.49479
1.49331	1.23415	0.098751	0.723348	0.788427	1.15597	0.254188	0.841096
0.726967	1.53461	0.750682	0.375556	0.712369	0.82504	0.203658	1.11458
1.14111	1.7674	0.173737	0.479206	0.191567	0.261954	0.279925	0.768024
1.74625	2.25767	0.729825	0.37434	0.714941	0.798158	0.68695	0.884652
0.895621	1.24403	0.578476	0.791323	1.68434	0.574404	0.257547	0.771168
0.969612	1.33378	1.07258	0.867382	1.09364	0.707559	0.324566	1.83724
0.780165	1.59177	0.35173	0.395223	0.154059	0.485045	0.328806	1.70095
1.2657	2.1595	0.859434	1.2326	1.49174	0.335222	0.266772	0.612649
1.72739	1.30157	0.73661	1.07088	0.641137	0.870514	0.343642	2.143
1.61699	1.33289	0.591896	0.794011	1.94458	0.539409	0.299842	0.921455
0.771118	1.52327	0.317581	1.22652	0.471061	1.67194	0.341325	1.31227
0.235477	1.45795	0.22007	0.0699077	0.736341	2.62125	0.303383	2.23558
0.625551	1.95713	0.733407	1.23873	0.520721	0.871801	0.32502	0.923883
0.205047	1.58175	0.201493	1.08769	1.30646	0.91296	0.344146	0.677367
0.83035	1.31599	0.76932	0.502585	0.902907	2.32185	0.798905	0.541591
1.56382	1.38696	0.720836	1.17266	0.732816	0.218414	0.743608	0.778379
0.644682	1.5606	0.756402	1.07564	0.560453	0.390455	0.867166	1.67771
1.57213	1.61624	0.186271	0.951597	0.689507	0.252344	0.365958	1.86387
0.785096	1.41559	0.334058	1.01145	0.0948183	0.203838	0.434695	1.41911
0.415324	2.247	0.738317	0.944914	0.847073	0.524292	0.469171	0.924789
0.354448	1.37882	0.696291	1.07212	1.70527	0.25123	0.408865	0.295141
0.186827	1.47222	0.370844	0.912679	1.07464	0.860799	0.957143	1.58051
0.130192	1.33409	0.779901	1.36253	1.53592	0.290615	0.279909	0.289495
0.826763	1.4531	0.759982	2.55506	1.68409	1.48598	1.08414	2.15174
1.72095	2.88317	1.19141	1.95104	3.33848	0.265115	0.399001	1.60076
1.00076	2.65312	0.400553	0.175943	0.799222	0.984314	0.486146	1.58079
0.396391	1.62549	0.430572	2.22765	2.50149	0.131588	0.356625	3.18165
0.76598	0.162533	0.978536	2.29256	2.33363	0.0859291	0.362139	1.7972
0.665866	3.19079	0.218068	0.836208	0.767554	0.561097	0.910689	0.798641
1.03907	2.28517	0.398061	1.63719	1.8125	0.405739	0.797819	0.764069
0.253894	0.186642	0.0969043	1.84615	2.38663	0.747628	1.04779	1.5906
0.831273	0.18295	1.26903	1.47919	1.59957	1.30943	0.539202	1.86536
0.272863	3.4415	0.762663	2.39691	1.57919	0.154672	0.204645	2.41054
0.308736	0.151531	0.0665735	1.95625	2.19769	0.406731	0.4676	1.40146
0.214954	1.18823	1.47103	1.80013	0.900393	0.252452	1.01771	1.21665
0.167141	0.182536	0.970893	1.07746	1.39682	2.99283	0.174051	2.73667
0.81834	0.171043	0.437677	1.18269	2.28889	2.79285	0.544158	1.21092
0.183165	0.130599	0.932665	2.22896	1.17814	0.787712	0.705415	1.15758
0.245662	2.1334	0.76332	2.02934	1.56956	2.71564	0.921179	2.478
0.88884	2.04589	0.830923	2.37005	1.05705	2.41355	0.502072	1.54464
0.550724	1.59566	0.31669	0.113873	1.79485	0.718078	0.39422	2.71841
0.774944	2.20286	1.17738	2.36042	1.64185	0.635411	0.387295	0.647294
0.18128	2.28878	0.450929	1.31288	1.25285	3.01024	0.1971	1.29902
0.145757	1.47605	0.346966	1.32831	1.3942	1.06867	0.195494	0.802667
0.453775	0.189044	0.381403	2.29269	0.499469	0.800401	1.09308	0.828662
1.58409	2.13475	0.956758	1.00461	0.989743	5.63108	0.172956	0.423812
0.169403	2.37115	0.957942	1.06337	0.563406	4.49309	0.277139	1.39579
0.789094	0.180558	0.862857	1.25058	0.12453	3.59643	0.249645	0.682252
0.152357	1.67643	0.602756	1.31885	0.162364	0.0879341	1.11322	0.622823
0.207028	2.43898	1.06694	1.36617	0.178332	2.17244	0.203625	0.775261
0.773836	2.51128	0.0799845	1.20398	1.17905	0.827154	0.344714	0.668137
0.390659	2.19547	0.366738	1.50158	0.433251	1.27957	0.117196	0.715454
0.775063	1.63299	0.282473	1.09212	0.927762	0.897555	0.816624	0.653019
0.51615	2.13004	0.655158	0.126473	0.424175	3.59958	1.14322	0.208963
0.554945	0.0758171	0.454388	1.30304	1.44174	0.866316	0.235085	0.781312
0.153437	1.87198	2.26028	1.11314	1.01111	1.148	0.218111	0.787353
1.56244	1.70881	0.404372	1.32947	1.77823	0.791053	0.355259	0.61536
0.241022	1.90581	1.18467	0.978923	1.08312	0.911178	0.356817	0.706756
0.197141	3.1131	1.43435	1.19198	1.10153	0.794292	0.232301	0.244854
0.557147	1.14071	0.40128	1.38218	1.28824	1.89233	0.261024	0.688883
1.05899	1.46724	1.18465	1.76733	2.06423	1.75196	0.27253	0.682267
0.988864	1.63662	0.793762	1.4475	0.844531	0.631019	0.293479	1.74898
0.686649	2.05576	0.419582	1.23045	1.93783	2.20726	0.334335	0.198093
0.744313	2.07291	0.704273	1.42048	0.141701	0.949085	0.190467	1.86622
0.365689	1.88172	0.682632	1.71361	0.485019	1.35162	0.261103	0.315893
0.201358	2.30532	2.0348	1.41349	2.20157	2.30261	0.272709	1.85697
0.313839	1.70657	0.385122	1.75434	1.74835	0.951585	0.28508	0.196394
1.06496	1.86883	0.649562	1.08037	1.32841	0.697677	0.404384	2.44639
0.779379	1.22695	0.393284	1.5917	1.75404	0.557831	0.245394	1.75279
0.497058	1.52113	0.929006	1.24517	0.70864	0.801719	0.263981	0.177417
0.327008	1.46703	1.05501	1.184	0.384077	1.72801	0.548121	0.695612
0.551007	1.65523	1.47613	1.12149	0.782633	1.91976	0.342055	0.339103
0.845504	0.0717269	1.11444	1.55905	0.782599	1.46166	0.175071	1.32186
0.204438	2.12805	1.48322	2.54243	1.96601	0.952519	0.29819	0.177755
0.706062	1.25001	0.439824	1.06186	0.196659	0.303991	2.55456	2.65399
0.167897	1.19297	0.370881	2.56388	0.76473	1.6279	0.797469	0.141482
0.810057	1.46665	1.50118	1.48476	2.27466	0.298176	1.03392	0.0965943
0.231154	2.17606	0.344131	1.0941	0.148614	2.21625	0.586967	2.1563
0.240285	2.1115	0.510659	1.13212	0.477022	1.64876	0.239009	1.80102
0.39797	2.80855	1.24301	1.70333	1.65639	1.62819	3.47714	0.340312
0.52344	1.29865	0.512115	1.28697	1.02642	3.27705	0.496299	0.700717
0.299201	1.89847	1.12559	1.36355	0.454884	1.85109	0.170242	1.68001
0.888537	1.1776	1.25788	1.22119	1.06803	0.822589	0.918895	0.1985
0.845355	2.71013	0.555916	1.12465	0.967694	0.78698	0.224703	2.09098
0.550188	1.22281	0.404914	1.30461	2.07282	1.63829	3.63331	3.03702
0.669885	1.6019	0.582587	1.00549	1.77046	1.92129	0.802177	0.683129
0.228974	1.79763	0.840428	0.840164	0.484284	2.48281	0.297652	2.62115
0.226433	2.14393	0.570478	1.34102	1.94633	1.44349	0.355723	2.81154
0.515849	0.763419	1.67364	1.67536	0.342479	1.25313	0.508185	2.2988
0.319774	2.11498	0.319847	1.38547	0.786783	2.81873	0.662711	0.550824
0.22552	1.66779	0.274616	1.78019	1.19488	1.24723	0.463346	3.14989
0.344718	1.38007	3.3572	1.55937	1.30227	1.19229	0.317574	2.8734
0.283627	0.348389	0.671911	1.69604	0.476318	2.5523	3.4245	0.209472
0.263823	1.65709	3.33889	1.64292	0.780447	1.59096	0.523248	0.502782
0.198131	1.04284	1.12758	1.22705	0.358929	2.79992	0.828949	2.76975
0.663057	2.02316	0.552132	1.55859	0.910067	0.666703	2.66543	2.03686
0.723374	0.455468	0.322001	1.16344	1.40343	1.33797	0.809667	2.98283
0.191075	1.55789	0.624327	2.2011	1.60355	0.826735	0.20785	0.269857
0.809045	0.125185	0.616585	1.70319	1.62717	0.853509	0.283539	0.726222
1.37834	1.10194	0.486614	1.67717	1.18121	0.43652	0.165048	2.43244
0.275534	0.103521	0.604917	2.49868	0.667515	1.43764	1.86955	0.485245
0.329031	1.60014	0.629558	0.974919	0.318193	0.702709	0.200796	1.85144
0.687188	1.09876	0.859436	2.10463	0.990446	0.641498	1.13681	2.72911
0.417303	0.118687	0.803333	0.817641	1.29259	0.798507	4.08836	2.57501
2.10799	1.97423	0.512006	1.18177	0.664579	0.688171	1.89601	0.730893
0.534209	1.85671	2.32953	1.16377	0.694217	0.736907	0.125822	2.23113
1.38303	2.28234	1.44901	0.98178	1.3515	0.6726	4.39342	2.38039
1.40942	2.23635	0.650309	1.20423	0.554798	0.215228	0.158695	1.70543
1.61164	2.2027	0.711148	1.27701	1.62219	0.804739	2.5425	2.35972
0.577444	1.26815	0.572663	1.48361	1.48628	0.810962	1.86246	1.77931
0.62853	2.54623	0.742062	0.898882	1.40313	0.633812	5.14371	2.44727
0.663834	1.43079	0.525144	1.67031	1.77421	0.727948	0.690864	0.0947919
0.572861	1.12392	1.75657	0.778129	1.41709	0.252196	0.568694	1.69149
0.401676	0.884511	0.81022	0.81112	0.437658	0.709539	0.697157	2.14371
0.225027	2.21264	0.693111	1.23732	1.67593	0.702724	0.812983	1.94014
0.642559	1.0722	0.79524	1.17934	0.981185	1.80142	0.808711	0.845514
0.617808	1.02842	0.945847	1.68194	0.659539	0.204033	0.290239	1.61117
0.233096	2.54499	1.02429	0.83009	0.716076	1.92218	5.40527	0.708452
0.574309	1.03006	0.437131	0.883482	0.558007	0.325365	4.2743	2.27164
0.108956	1.77048	0.702068	0.192161	0.876706	1.91265	3.70795	0.441239
1.17956	1.18235	0.529526	0.155574	0.965161	0.202283	0.37173	1.80379
0.682883	4.24356	0.503239	0.183938	1.0688	2.51974	0.682649	0.564493
0.652266	3.21949	0.38075	0.200578	0.37865	1.80535	0.818188	0.85137
0.0926993	1.19181	0.407438	0.186691	1.14429	0.182737	2.00483	2.02331
0.999804	1.28038	0.960937	0.200098	1.65931	0.71647	4.4167	0.532772
0.919782	2.05807	1.30089	0.159423	1.34552	0.349271	0.43594	0.63522
0.653826	1.91975	0.381123	0.216912	1.03217	1.3615	4.76122	0.608
1.08126	1.33249	0.804274	0.241913	0.709076	0.183085	2.40092	0.419078
0.683689	0.480496	1.56076	0.246681	1.70109	2.73357	3.41607	0.491517
1.56716	4.22757	0.738062	0.227552	1.33275	0.145724	5.44133	0.584656
1.35877	2.28442	0.391987	0.165296	0.776738	0.0994907	0.600445	0.218128
0.161732	1.48161	0.651831	0.196236	1.94642	2.22095	4.87471	0.847358
0.949925	1.72134	1.50583	0.236052	1.39998	1.85502	2.95678	0.345257
1.00671	2.18867	0.796102	0.279402	0.649438	0.350516	4.88032	0.480621
0.505724	0.591125	0.460402	0.258293	0.767045	0.721727	2.28783	0.637958
0.148844	0.840425	0.399681	0.246734	0.635152	1.73038	0.943915	0.526305
1.15313	2.71887	1.05121	0.243533	1.1567	0.204452	4.67265	2.04511
1.25357	1.51869	0.526551	0.249387	1.58491	2.15368	1.66015	0.310012
0.399851	1.81437	1.15902	0.435502	1.03006	3.12808	2.10872	2.05641
0.442242	2.25203	1.12144	0.32368	0.762524	0.703612	0.790229	0.750695
1.12026	1.31822	0.26012	0.239986	0.174398	2.69974	1.78289	0.437434
0.416224	1.72757	0.406744	0.249181	1.07501	2.89585	5.12981	2.1282
1.39737	2.27844	0.919815	0.221355	0.644427	2.36773	1.66477	0.333472
1.3293	1.32937	0.890275	0.0957502	1.03033	0.56734	1.05111	0.419094
0.168059	0.768768	0.386185	0.28393	1.02578	3.24434	3.82183	2.71569
0.927558	1.43362	0.15818	0.267827	0.495115	2.95956	1.61964	0.30815
0.164452	1.80109	1.25742	0.218453	0.622764	0.215753	0.741107	0.261359
0.142533	0.743805	1.12334	0.431186	0.514746	0.517857	3.63103	2.62972
0.26844	0.782753	0.310343	0.241185	1.17941	2.8528	0.738219	3.02699
0.387482	1.14411	0.227726	0.268938	0.552333	2.09793	3.32531	1.80915
0.358265	0.929903	1.04005	0.110965	0.931694	3.07227	2.37942	1.84514
0.412658	0.881195	0.277554	0.229648	0.394674	0.277949	0.767533	2.13157
1.09151	3.14074	0.477785	0.343724	0.416858	0.747998	2.21159	2.20385
1.84841	1.40627	0.477906	0.241639	0.748388	2.50538	0.689815	1.76574
0.116004	1.26906	0.0996822	0.224941	2.73359	0.499795	2.23527	1.66118
0.1212	3.3015	0.982591	0.322048	0.150613	1.90696	2.32091	0.234436
1.06764	0.310551	0.728627	0.240077	1.74102	2.81094	1.96887	2.12758
0.149978	0.0957097	0.340145	0.443511	1.6361	2.65222	1.83428	0.269575
1.20846	2.62249	1.22751	0.284748	1.64921	0.752808	3.14581	1.79315
1.30422	1.75313	0.687656	0.639611	1.29903	2.29803	5.79157	1.94648
0.214823	1.12698	0.858198	0.258801	1.55502	2.45176	0.712364	1.58634
1.31047	1.38481	1.14853	0.543736	0.688803	1.75657	0.246661	1.56862
1.6961	1.68521	0.342202	0.275451	0.935596	2.43047	5.88113	1.69721
0.202291	1.67663	0.25461	0.921744	0.760195	1.83266	2.56279	1.87638
2.45964	1.04845	0.333249	0.856882	2.14386	2.52065	6.81832	1.70401
0.602754	1.61005	0.748655	0.271365	1.27983	0.0976342	1.73411	1.99554
1.57386	1.22138	0.809715	0.287929	0.5861	1.74221	2.75475	1.73269
1.72803	0.0875658	0.728749	0.287075	0.620674	2.20799	1.84886	1.5882
0.925778	1.39871	0.307354	1.04745	1.54124	1.99832	5.55769	2.17332
0.252692	1.3473	0.696037	0.480345	0.842788	0.870866	2.04361	2.28188
0.192461	0.844865	0.336311	1.31621	1.60715	1.65948	0.183767	2.29215
0.20543	0.912616	0.47638	1.26738	1.43358	0.729695	1.74926	0.90534
0.631112	0.445411	0.249861	0.540698	0.55528	2.33976	5.76375	1.24555
0.221984	0.90346	1.34738	0.424478	0.572459	0.454469	1.60869	2.11328
1.95035	0.997637	0.523216	0.677458	2.01495	1.85788	1.86989	0.566202
1.94521	0.0900632	0.283345	0.646211	1.27867	0.581419	1.84909	0.708955
1.84794	0.44374	0.247249	0.656255	0.604025	0.876898	0.210431	0.627044
0.196794	0.0777454	0.258757	0.68973	1.45846	2.08398	2.07807	0.547768
0.961097	2.20765	0.249792	0.195964	1.29588	0.548748	2.3048	0.555439
2.02233	2.29577	1.22085	0.742613	0.504865	0.654267	5.83389	0.914204
0.317169	0.0851819	0.330941	0.685166	2.02184	0.626231	4.7003	1.11823
0.191793	1.4175	0.418693	0.354476	2.99783	0.431644	0.216294	0.371227
1.73825	2.1439	0.629079	0.384024	1.48816	0.506255	0.221924	1.60021
0.197312	1.14306	1.07666	0.457183	0.713466	0.602187	0.24604	1.74473
0.165178	0.933741	1.06562	0.391146	1.46556	0.224669	5.00971	1.22763
2.66461	1.21002	0.39645	0.448574	0.581602	0.872766	0.272101	0.13088
0.147048	1.34414	0.640518	0.538081	0.597109	0.35561	0.280102	0.328769
0.774004	0.583541	0.594292	0.57425	0.100387	0.495033	0.878032	0.663381
0.308015	2.03579	0.726669	0.600366	1.42778	0.657087	0.479021	0.521153
0.149155	0.085289	1.02229	0.520042	1.89192	0.542086	0.629817	0.601228
2.82503	0.449791	0.75433	0.304514	2.20823	2.10644	0.257098	1.79221
0.192256	0.352198	1.03446	0.280035	0.354168	0.319308	0.458198	0.559483
0.210145	0.589423	1.46761	0.0703237	1.53345	2.11807	0.0853056	1.06465
1.73064	2.63105	0.535809	0.581013	1.21062	0.773205	0.723887	1.48971
2.0019	2.38708	0.898742	0.276354	1.50231	0.450551	0.621189	0.541739
0.215878	0.84758	0.631394	0.519751	1.89941	2.19201	0.146176	0.648373
2.76264	0.0872021	0.669948	0.549895	0.361596	0.343472	0.146733	0.489757
0.268985	1.09054	1.85874	0.499356	1.46417	0.431661	0.76713	0.47669
1.58377	3.53056	2.21795	0.276206	0.558254	2.79712	0.926061	1.98562
1.67364	0.502519	2.24205	0.33574	0.339202	0.31739	0.3914	0.650365
0.206421	0.315374	0.992479	0.28561	1.31733	0.269196	0.278366	0.715528
1.45166	1.49674	0.484322	0.323433	1.79961	2.70857	0.428952	0.665266
0.176556	0.515575	1.68749	0.26599	0.997341	3.11775	1.04797	0.8966
2.02354	4.4092	0.908265	0.23676	0.74297	1.8634	0.783073	1.76094
2.11363	1.72406	0.802154	0.196982	0.521457	1.90047	0.444128	0.610333
0.153052	1.80372	0.60767	0.113516	1.73009	2.19548	1.02452	0.390073
1.6707	3.21481	0.681438	0.23381	0.982321	2.26993	0.483051	0.968228
1.98958	0.828083	1.03723	0.236297	1.335	1.81868	0.329961	0.852327
0.203267	0.473855	0.505788	0.312736	1.14893	1.71099	0.333782	0.409531
0.788041	1.42266	0.817204	0.497939	1.72036	0.241466	0.54915	0.590169
0.883604	1.76653	2.27605	0.206115	0.373056	2.19137	0.556184	0.474959
0.200788	1.9237	0.729518	0.0976188	0.548453	0.277658	0.299797	0.678886
0.141155	0.653208	2.35651	0.173378	0.911281	1.84692	0.819678	0.362633
1.72706	0.604573	1.15799	0.169576	1.36093	2.00485	0.420329	1.44436
1.53783	1.63997	1.07195	0.287069	0.762749	1.6339	0.94928	0.297326
0.135081	1.46246	0.972646	0.496507	0.794477	1.61566	0.983815	1.38768
1.39214	1.37159	0.890435	2.31461	1.23965	1.7481	0.576378	0.650814
0.2554	0.420695	2.26277	0.560695	1.11981	1.93264	0.328229	0.948635
1.96819	1.16148	2.23895	0.51849	0.909588	1.7551	0.444844	0.495568
0.256077	1.49548	1.03769	0.781378	1.33238	2.05538	0.334157	0.852115
0.847802	1.08153	0.930337	0.382624	1.15768	1.78464	0.612826	0.46574
1.50139	0.426681	2.17722	0.801974	0.76775	1.63582	0.478506	0.908804
2.46761	0.445105	1.83528	0.509366	0.73048	2.23849	0.546703	0.492416
0.670834	1.37605	0.950071	0.397719	0.338069	2.3503	0.242337	0.960728
0.140765	1.58334	2.86906	0.813171	1.64121	2.36087	0.449371	0.404263
1.97239	1.61549	0.397666	0.382084	0.677439	0.932487	0.516133	0.292242
1.34539	0.444251	0.921126	0.889197	0.240001	1.2829	0.572852	0.668791
0.175264	1.10814	1.26115	0.544324	0.640843	2.17665	0.275345	0.264038
0.790409	0.0906084	0.486858	1.06571	0.422873	0.583179	0.263088	0.347809
1.729	1.39616	0.61606	0.271326	0.630147	0.730213	0.453513	0.167693
1.25763	1.56545	2.72714	1.2069	1.4325	0.645845	0.469532	0.134628
2.51044	0.500842	2.09929	1.75052	0.303616	0.564192	0.298691	0.137031
1.17536	1.2108	1.12423	1.60913	0.106802	0.572093	0.350966	0.215278
0.23139	0.639403	2.12579	0.813129	0.884687	0.941616	0.27169	0.236091
0.775684	1.50705	1.97588	1.06701	1.7147	1.15176	0.330468	0.820871
0.190158	0.0892989	0.547989	0.376643	0.367347	0.382359	0.263084	0.306234
5.63538	1.28241	0.376227	0.87761	0.258758	1.64819	0.296423	0.933201
2.49841	1.22345	0.732957	0.448491	0.277975	1.79705	0.27101	0.0933789
0.152166	0.669424	1.10741	0.859713	1.00762	1.26444	0.240936	0.417586
2.01051	0.759414	0.863776	0.408711	1.00455	0.134804	0.240856	0.322383
0.515105	1.40491	0.902624	0.422887	0.714845	0.338628	0.569642	0.453667
0.872271	1.03693	0.594829	2.8128	0.679153	0.683272	0.398207	0.0631855
1.74964	1.31696	0.642346	1.75506	0.310822	0.536779	0.28929	1.17713
0.235857	1.2859	1.07415	0.911546	0.152146	0.619255	0.368078	1.6256
0.142519	2.32256	0.771739	1.11576	0.501076	1.84595	0.364392	0.20709
0.218513	1.12876	1.24013	2.60596	0.647656	0.576259	0.30148	1.31553
2.1824	0.573131	1.28289	1.68069	0.243608	1.09657	0.31035	0.710234
2.03366	0.533715	0.744693	0.212542	0.239786	1.53438	0.437888	2.09821
2.27384	0.659641	0.570716	1.49382	0.62795	0.557983	0.269225	1.77372
0.131546	1.19852	0.49584	0.544528	0.244107	0.667814	0.1075	1.60439
0.273336	0.378481	1.20006	1.25336	0.971057	0.504443	0.0709418	0.11768
2.25391	0.414668	0.113804	0.917147	0.534493	0.490984	0.176307	1.5656
5.14968	0.158243	0.494328	0.868359	0.163712	2.04516	0.17073	1.78939
1.82712	0.395249	0.26533	0.0925937	0.183146	0.669867	0.266422	0.165492
0.685253	0.593792	0.311325	0.724917	0.389155	0.736983	0.26933	0.157956
0.163838	1.202	0.772773	0.899559	0.391028	0.685214	0.188012	1.83916
0.285795	0.114391	0.557368	0.258193	0.246518	0.923485	0.179821	1.67942
1.78483	0.670507	0.092519	0.765666	0.313124	1.81374	0.297568	1.39076
0.231421	0.203407	0.104819	0.0832804	0.312416	0.628634	0.31361	0.103028
2.51928	0.690662	1.09716	0.256485	0.360852	0.401769	0.304774	0.721734
0.701754	0.305016	0.371192	0.733544	0.126359	0.997261	0.314859	0.194129
0.159149	1.69993	0.990948	1.17934	0.0978508	0.877884	0.239619	0.81879
0.236788	1.37673	1.11923	0.699145	0.237114	0.42181	0.16341	0.890874
0.994948	0.320243	0.0813155	1.14959	0.214352	0.607866	0.359646	1.93697
2.30506	0.820909	0.0742848	0.818286	0.18977	0.489201	0.447663	0.447739
2.16227	0.84571	0.753075	2.31365	0.08499	0.699242	0.366844	2.08079
1.6942	0.81876	0.0709418	0.901496	0.506982	0.373506	0.305154	0.257492
0.892617	1.17451	0.0733355	3.15623	0.518144	1.48767	0.1963	2.09752
0.892026	0.874534	1.54801	0.731232	0.0922166	0.306241	0.15017	0.338384
0.149004	0.389545	1.18937	2.52861	0.760276	1.42929	0.341181	1.70655
0.249172	2.03622	1.02702	1.82207	0.0853809	0.670329	0.338116	1.21426
1.8986	0.526776	2.57674	0.536823	0.230132	0.97708	0.511117	0.109049
1.50326	0.893896	1.17298	0.682143	0.684759	0.510428	0.450672	0.364355
0.143471	0.9755	1.83455	0.482026	0.257787	0.877666	0.406381	0.227371
1.80446	0.941159	1.87452	0.358017	0.289315	0.479705	0.166392	0.459386
0.1715	0.482543	1.53596	1.0216	0.19511	0.936054	0.332986	0.519564
1.23781	0.547407	0.348242	0.60069	0.385716	0.507181	0.201406	0.404858
0.291809	1.33061	2.34609	0.868276	0.282149	0.989536	0.20213	1.62593
0.238061	0.459372	0.833084	1.16237	0.250242	0.416385	0.472703	1.53436
0.155169	0.916413	2.23061	0.68238	0.386421	0.301005	0.340293	0.42983
1.7317	1.67789	1.0751	0.776643	0.169823	0.688845	0.743947	0.657324
0.206849	0.289445	2.1536	0.663317	0.204195	0.271955	0.273989	0.139189
2.55859	1.39358	2.58495	0.789539	0.581068	0.358238	0.170969	1.30031
0.749307	1.08734	1.70007	0.69548	0.387646	0.172721	0.215938	1.50486
1.81421	0.851438	2.74377	0.110485	0.208516	0.138665	0.186404	0.544786
0.893425	1.66872	2.44974	0.0967939	0.387402	0.14114	1.05455	1.35839
2.1487	1.56119	1.54621	0.641646	0.114084	0.221733	0.187151	0.530427
1.92783	0.732646	1.49934	0.694951	0.418955	0.243171	0.400697	1.03939
1.32401	0.366382	2.39265	0.605817	0.234873	0.845485	0.650799	0.757831
0.899899	0.763276	1.22418	0.601026	0.455524	0.315416	0.288555	0.579763
2.78312	0.959271	1.87717	0.650849	0.0936821	0.961183	0.477167	1.32001
0.147416	0.595079	1.37057	0.748167	0.698395	0.0961788	0.272468	0.618452
0.366203	0.645396	2.72406	0.640249	0.24687	0.430107	0.136662	1.45413
0.18545	1.09499	2.21639	0.475437	1.63062	0.33205	0.774374	1.15843
1.72885	1.15718	1.19372	0.118147	0.201452	0.46727	0.375424	0.273364
1.6221	1.97052	1.37745	0.101647	0.211618	0.0650801	0.711147	1.39082
1.55267	1.14453	0.590013	0.0909662	2.20395	1.21243	0.219563	1.17978
0.133519	0.170847	1.21225	0.0955529	0.201858	1.67435	0.345419	0.940888
2.58542	0.149716	0.150261	0.600783	0.250968	0.213299	0.180145	0.455513
1.33489	0.920193	1.52996	0.0966154	0.19655	1.35497	0.627998	1.51963
1.19283	0.601403	0.690259	0.69801	0.24231	0.73153	0.430356	1.92877
0.341472	1.2064	0.202151	0.458851	1.31458	2.16113	0.354856	1.16141
0.120449	0.143863	1.27314	0.683175	1.33736	1.82691	0.388364	1.03132
1.54868	0.988693	0.58799	0.158038	0.242478	1.6525	0.5943	1.84907
1.26271	0.800615	0.180878	0.10987	0.420567	0.121209	0.250992	0.778403
2.17794	0.280332	1.58699	0.473729	0.262318	1.61255	0.651615	0.315238
1.04218	0.146489	1.7648	0.553189	1.90073	1.84304	0.325427	0.468077
0.137768	0.170082	1.47698	0.101145	0.330418	0.170454	0.483942	1.60601
0.173464	1.28552	1.71157	0.101811	0.899398	0.162692	0.160857	0.936578
1.05805	2.15844	0.606121	0.555916	0.531544	1.89431	0.876393	1.49507
1.53954	0.682398	1.79349	0.717746	0.210702	1.72978	0.366485	0.829838
0.853496	0.144328	0.584439	0.795225	0.405218	1.43246	0.207834	0.105803
2.6636	0.805741	1.48633	0.148092	0.889016	0.106117	0.470858	1.97086
2.21778	0.229916	0.14333	0.101851	0.379598	0.743375	0.346245	0.268445
2.6956	1.77675	0.21135	0.59688	0.230167	0.19995	0.407629	0.28232
2.51568	1.38769	0.688686	0.464201	0.111708	0.843341	0.699424	1.4043
2.41012	0.1747	1.70009	0.278161	1.11791	0.917586	0.318511	1.40274
1.16828	0.695953	1.50134	0.356991	0.202186	1.99505	0.313329	0.284902
0.153566	0.280377	1.56573	0.0953325	0.245231	0.461165	0.405067	1.14712
2.18077	0.133862	0.265899	0.301955	0.215935	2.14318	0.329365	0.676804
1.66885	0.159161	0.159316	0.402016	0.248541	0.265213	0.328445	1.5396
0.088316	0.501453	0.798339	0.561296	0.303886	2.16041	0.357464	0.914149
1.1762	0.253829	2.09761	0.704265	0.205257	0.34853	0.32336	0.519701
0.145365	0.242972	0.856578	1.46568	1.09282	1.75772	0.33683	1.20124
2.10679	0.24852	2.21221	0.827323	0.952802	1.25067	0.21974	1.46561
3.13915	0.199859	0.397333	0.0961335	1.10522	0.112319	0.24325	0.414895
0.0870032	0.222173	1.21621	1.20263	0.297988	0.37528	0.255339	1.24229
1.92173	0.161808	1.7166	0.109758	0.232264	0.234189	0.111977	0.457286
2.1422	0.257148	0.410477	0.730649	0.171215	0.473161	0.110947	0.246462
0.240222	1.81237	1.61837	0.435419	1.07696	0.535143	0.0898546	0.503516
2.80543	1.30589	0.747937	1.45732	0.293483	0.416998	0.0919007	0.469069
0.134873	0.165363	0.366167	0.282132	1.1861	1.67468	0.118701	0.479055
1.10836	1.61691	1.49033	1.44484	0.485974	1.58037	0.103163	0.376891
1.73392	0.149982	1.44169	1.35411	1.10086	0.442718	0.119278	1.03867
1.70867	0.292821	1.4205	0.923388	0.294785	0.677034	0.0975739	1.06675
0.159364	0.482538	1.05249	0.299721	0.829606	0.143363	0.121923	1.42799
1.24637	0.961298	1.40627	0.774594	0.263547	1.3393	0.148777	0.789457
0.169898	1.62392	1.37292	0.822044	0.686081	1.54998	0.712381	0.582656
0.139612	0.161046	1.2994	1.25601	0.256988	0.561122	0.624869	0.391516
2.96391	0.417124	1.33946	0.251165	0.891239	1.39912	0.816646	1.4122
0.258246	0.288921	1.40987	1.26493	0.383227	0.546332	0.134154	1.60569
0.188048	0.184832	1.46464	0.320094	0.265702	1.07055	0.867729	1.39217
1.11984	0.116328	1.49891	0.33903	0.338611	0.780555	0.534014	1.39519
0.148333	0.291371	1.58556	0.444309	0.870999	0.597147	0.314208	1.20624
1.24417	0.357083	1.10162	0.407786	0.360321	1.35959	0.789085	0.814529
1.95125	0.481328	1.17355	1.54256	0.771998	0.636996	0.746914	1.09482
1.11736	0.223883	1.16929	1.50596	0.610242	1.49773	0.662236	0.861071
3.04878	1.62251	0.458377	0.274321	1.22732	1.19317	0.673658	0.546827
0.152537	0.503299	1.4099	0.462405	0.808561	0.281561	0.627101	1.22769
1.7214	0.321831	1.5721	0.761544	1.23881	1.43253	0.342118	1.33463
0.141376	0.214207	1.35531	0.810514	0.810517	1.21515	1.02316	1.52748
0.127338	0.241927	0.281389	0.633977	0.380662	0.969101	0.533985	1.37538
1.97783	0.468261	1.89153	0.687835	0.40138	0.469171	0.866918	1.05411
0.750252	2.05007	1.39074	1.41851	0.202417	1.5652	0.71375	1.16833
1.50056	1.17672	0.328162	0.301803	0.913614	1.98661	0.494015	0.980755
0.265672	2.45081	0.960247	0.358071	0.103796	1.19624	0.716888	1.38177
1.11166	1.03571	0.836899	1.51102	0.595152	1.06224	0.420092	1.39907
0.10783	0.237546	0.301763	0.805845	0.633751	1.90451	0.346372	1.41039
0.135871	0.854887	0.43158	0.269059	0.51404	0.801743	0.343367	0.30911
0.125376	0.523558			0.547836	0.324691	1.37763	0.222855
0.14366	0.170551			0.642183	0.482112	1.59603	1.18679
0.714524	0.198191			0.568279	1.65417	0.535327	1.3825
0.965252	1.57008			0.602865	0.964661	0.773469	1.65823
1.34937	1.10051			0.258007	1.5399	0.580303	0.848739
0.147515	0.204688			0.769221	0.85472	0.595645	1.24305
0.122698	0.201038			0.565639	0.108975	1.63581	1.67742
0.120951	1.13801			0.316383	2.02995	1.03276	0.648723
0.135695	1.16604			0.17312	0.276494	1.79584	1.39338
0.135995	1.30297			0.167966	0.290785	0.481377	0.687927
0.566718	0.321596			0.464634	1.4464	0.410727	0.303038
0.640479	0.241592			0.748845	1.4448	1.3121	0.793836
0.633314	0.14955			0.332457	0.293445	0.211113	0.886186
0.153497	0.219554			0.288696	1.18151	2.14454	0.237212
0.548042	1.39653			0.279747	0.697098	0.661039	1.48698
0.164806	0.327361			0.378733	1.58577	0.832372	1.19181
0.563621	0.251543			0.678794	0.941559	0.703103	1.14431
0.197714	1.34996			0.263717	0.535285	0.16184	0.263415
0.821144	1.48171			0.727611	1.23726	0.737458	0.836735
0.405563	0.147604			0.66146	1.50956	0.58944	0.29529
0.15853	0.71383			0.731978	0.427336	0.668273	0.25871
0.697476	0.261554			0.15579	1.27954	1.4449	0.967123
0.144865	0.213363			0.313502	0.470998	0.150902	0.847253
0.132744	0.142603			0.15562	0.253852	0.093284	1.85907
0.571611	0.223956			0.401775	0.518613	0.711529	1.11751
0.689383	1.14786			0.473912	0.483134	0.78469	0.7645
0.611034	0.281707			0.322234	0.49342	0.516456	0.862568
0.598289	0.193557			0.506887	0.388192	0.0864913	1.51198
0.144549	0.675281			0.430355	1.06981	0.273043	0.904565
1.21052	0.156977			0.34143	1.09874	0.673446	0.348358
0.78077	0.215826			1.45679	1.47081	0.793265	0.285508
0.149417	0.526261			0.857418	0.813128	0.362531	0.620442
0.144641	0.687251			0.694767	0.600127	0.141403	0.813796
0.186431	0.225126			0.395404	0.403255	0.743777	0.858432
0.559646	0.230508			0.203025	1.45455	0.606989	0.315856
1.67925	0.206816			0.375816	1.65383	0.572523	0.462138
2.48109	0.22819			0.209775	1.43391	0.263118	0.858462
0.146415	0.698152			1.4046	1.43702	0.713839	1.01557
0.523433	0.564743			0.776997	1.24241	0.156664	0.422513
0.167208	0.24408			0.629082	0.838952	0.27281	0.495323
1.93299	0.435112			0.641168	1.12765	0.0918182	0.867759
0.161863	0.463814			0.652396	0.88689	0.214924	0.91212
0.486376	0.20094			0.241913	0.563224	0.685593	1.23033
0.585488	0.657718			1.85017	1.2645	0.196195	0.371613
0.912713	0.135592			0.645885	1.37465	0.200919	1.23235
0.473753	0.208119			0.669453	1.57328	0.265979	0.702257
0.786697	0.250759			0.961053	1.41662	0.372779	0.511522
0.186322	0.845552			0.586216	1.08572	0.513916	0.900617
0.185178	0.436677			0.285416	1.20336	0.151764	1.33295
0.924623	0.210693			0.153509	1.01016	0.274083	0.268175
0.153293	0.511362			0.70809	1.4232	0.283806	0.608981
0.687897	0.8316			0.560194	1.44102	0.248304	0.631482
0.372539	0.704417			1.33255	1.45268	0.309609	0.592441
0.145954	1.00835			0.158091	0.318378	0.273989	0.672194
0.950096	0.394332			0.7123	0.229538	0.607119	0.254137
0.404583	0.153073			0.545556	1.22238	0.271631	0.351327
1.85253	0.551447			1.52786	1.42396	0.230373	0.455328
1.15094	0.750313			0.345122	1.70796	0.338776	0.345611
0.206398	0.893424			0.69208	0.874188	0.585308	0.259757
1.02938	0.774664			0.532084	1.28032	0.174089	0.658301
0.14999	0.462636			0.359017	1.72772	0.254045	0.714871
1.87085	0.995996			1.43788	0.668175	0.299696	0.386013
0.988303	1.49292			0.507731	1.43516	0.166712	0.699468
0.524232	0.450696			0.347866	0.708554	0.581355	0.223049
0.147223	1.11258			0.926521	0.312125	0.638169	0.225665
0.916744	1.16296			0.424275	0.817639	0.661123	0.855932
0.94605	0.587997			0.33342	0.912758	0.213761	0.179777
0.390729	0.47842			0.29212	0.244325	0.545302	0.652054
1.32818	0.643641			0.124845	1.53157	0.580449	0.31469
0.150878	0.793269			0.534912	1.22755	1.98379	0.81529
1.4956	1.01518			0.335406	1.17863	1.78261	0.149979
0.423378	0.611854			0.343716	0.271313	1.33246	0.420334
0.764797	0.265425			2.00773	0.861825	3.17095	0.369927
0.141225	0.214505			0.979857	0.304144	2.15314	1.057
1.34574	0.74698			2.0474	0.266467	1.79171	0.193497
0.205337	1.54542			0.291897	0.996122	2.50169	0.411841
2.54977	0.573407			0.180252	0.872658	0.133832	0.440682
0.828421	1.03602			0.169315	1.91481	2.08878	1.55355
0.725151	0.806644			0.808337	1.15102	0.14723	0.889699
0.909398	0.517764			0.279215	0.787423	2.05131	0.358935
0.815238	0.263044			1.21907	0.888432	0.109067	0.931046
1.41055	0.685279			0.443967	1.55731	3.6759	0.163889
0.148968	1.32263			0.339825	0.931688	1.68844	0.467897
0.741662	0.262174			0.180936	0.358804	0.450469	0.507037
0.42885	1.01164			2.4544	0.294068	3.69437	0.227872
2.03181	0.716538			1.68338	0.639046	1.79647	0.623531
1.16495	0.668023			0.645678	0.838197	0.936995	0.674264
0.332438	0.721292			0.550096	0.884172	2.14563	0.641982
1.20789	1.33402			0.225203	0.325327	3.35523	0.274256
0.468721	1.04715			0.44289	0.475995	0.628751	0.23285
1.71443	0.764435			1.04982	0.884202	0.612926	0.616752
0.154445	0.71715			0.616579	1.04602	0.809068	0.30677
0.133858	1.2026			0.218221	0.435182	3.02262	0.420034
0.768484	0.623363			0.67234	0.510175	0.828834	0.362721
1.29004	0.3304			1.39812	0.893778	1.88084	0.628915
1.10526	0.552507			1.09892	0.93947	0.581333	0.299684
2.23407	0.914242			2.19483	1.26722	0.916813	0.614542
1.60482	0.33748			0.199298	0.382756	0.701816	0.323465
1.52918	1.16742			0.184641	1.2693	3.83839	0.274861
0.710915	1.44089			0.211924	0.723314	0.923757	0.41655
1.07047	1.06593			1.79245	0.52686	0.576891	0.326112
0.141473	1.34674			0.415056	0.927622	2.69537	0.523404
0.336612	1.16067			0.263445	1.37291	2.20783	0.339542
1.45711	1.04427			0.748129	0.276217	2.6732	0.554219
0.902605	1.71012			1.5536	0.627241	0.70187	0.322547
0.275822	1.18646			1.16344	0.650417	0.850166	0.420853
0.114482	0.671176			0.509802	0.610205	4.01177	0.545176
1.17889	0.839076			0.382136	0.692349	3.93223	0.410367
2.17521	1.07726			0.534421	0.261758	0.749861	0.446045
2.25164	0.246187			0.279436	0.361862	3.41815	0.397625
0.372606	1.37762			0.95063	0.468981	3.47033	0.612308
1.46287	0.363722			1.81083	0.355974	4.58206	0.324877
0.981548	1.42811			0.514376	0.267546	4.33855	0.349682
0.243824	0.985533			1.26741	0.67804	4.23193	0.530083
1.65885	1.23201			0.873215	0.736306	0.746613	0.660499
1.36313	1.25938			0.275744	0.397587	0.537136	0.419582
0.438986	0.976801			0.29048	0.720442	3.23717	0.462866
0.353072	1.68519			1.33044	0.229737	0.571619	0.357007
1.49892	0.376389			0.445835	0.232431	0.663772	0.698081
1.89533	0.897504			0.856427	0.881597	0.966572	0.765599
1.70545	0.615825			1.03673	0.185167	0.121822	0.412574
0.9936	0.712576			0.898743	0.671605	3.26478	0.534512
0.12527	1.02303			0.232541	0.324126	0.1737	0.276858
0.246297	0.451963			0.394666	0.839737	0.757496	0.379595
2.37974	0.640321			0.78301	0.154477	3.44048	0.609274
1.97673	1.58367			0.350362	0.432938	0.238183	0.438469
1.44228	0.358601			0.669781	0.381019	2.9026	1.06974
0.812565	0.797583			0.625886	1.0887	0.654585	0.505788
1.29314	0.720799			0.639275	0.199299	2.73332	0.740447
1.39177	0.439659			0.339504	0.42419	2.93329	0.398045
1.2193	2.22328			0.514255	0.453895	0.774132	0.469707
0.200438	1.66517			0.847429	1.60013	4.3398	0.25336
2.89367	1.29502			0.136476	0.916377	0.539817	0.333161
0.640203	0.821694			0.498701	0.369697	3.6242	0.395062
1.77326	0.440023			0.451093	0.958963	3.03452	0.41434
0.861794	2.72543			1.57026	0.168803	0.875568	0.910751
1.32309	0.438864			0.454767	0.481927	0.546551	0.373513
1.10147	0.74357			1.00507	0.52224	0.641041	0.304877
0.880116	1.79731			1.42458	0.234705	2.94941	0.557283
0.261596	0.424359			0.65533	0.642228	3.13286	0.670369
0.81705	0.439634			0.689953	0.694482	0.906588	0.271029
1.15957	1.06356			1.27005	0.661231	0.815005	0.57858
0.661518	0.476367			0.896463	0.28248	0.941566	0.384678
1.28595	0.309081			1.24482	0.239832	0.851454	0.661124
1.22788	2.68651			0.750797	0.635245	0.79793	0.617064
1.05375	0.916334			1.39441	0.315968	1.27478	0.384588
0.668713	0.990214			1.07779	0.432629	1.12826	0.629271
0.558378	0.811772			1.13869	0.373597	0.836701	1.0001
0.365488	0.374308			0.101358	0.647773	0.191026	0.339398
2.90554	0.674419			0.301131	0.30867	1.14646	0.565999
1.43337	0.794965			0.245426	0.632969	1.41082	0.365202
0.859456	1.82624			1.03843	0.333164	1.5295	0.965376
0.122154	0.516568			1.1029	0.283103	0.455883	0.341681
1.81001	0.777181			0.233086	0.42904	2.05552	1.53033
0.606188				1.11057	0.33589	1.22788	0.346979
				0.781388	0.539098	1.44256	0.410689
				1.94572	0.349723	2.86786	0.415511
				0.683761	0.570837	0.345743	0.414247
				0.72707	0.332219	2.19913	0.316119
				0.76426	0.433472	1.83962	0.396263
				1.59278	0.561523	0.591779	0.395918
				1.47671	0.422672	0.737152	0.999716
				0.139322	0.459419	0.715264	0.312713
				2.07483	0.409548	0.715299	0.90185
				1.50738	0.630668	3.01809	0.20045
				0.735413	0.334618	1.9317	0.392848
				1.01004	0.360167	1.30623	0.30761
				0.987884	0.545978	0.580879	1.96094
				0.873165	0.680304	0.420388	0.226807
				0.138575	0.432164	2.24951	0.324354
				1.02651	0.476745	0.619045	0.380104
				0.525562	0.367711	1.82412	1.42712
				1.07572	0.719013	2.2727	1.66486
				1.94642	0.788556	0.521853	1.26701
				0.942313	0.424945	2.04142	0.246615
				1.40502	0.550539	2.06069	1.30326
				0.322342	0.28516	1.18877	1.48364
				1.3942	0.390977	2.43178	1.0947
				1.5301	0.627543	0.460775	1.11549
				0.50257	0.451616	0.988497	0.558799
				0.269537	1.10181	1.84599	0.129378
				0.70182	0.520954	1.69834	0.575122
				0.479612	0.762649	0.433115	0.601756
				0.478722	0.409981	0.11107	0.0976555
				1.26231	0.483792	0.815168	0.0744889
				0.407212	0.260957	1.03674	0.302584
				1.12202	0.343151	1.18418	4.3021
				1.10214	0.406908	0.51649	0.321709
				0.772173	0.426764	1.53004	1.14398
				1.30439	0.938059	0.438113	1.39798
				1.22724	0.384713	1.07402	1.38268
				1.39362	0.314019	0.416313	1.52573
				0.50433	0.573993	1.3887	1.32793
				0.914272	0.69047	1.17732	2.13212
				0.637831	0.279156	0.205213	1.77318
				0.803052	0.595929	1.1544	0.335928
				1.31927	0.396212	0.444096	0.96219
				1.77655	0.680948	0.696499	0.538572
				1.20174	0.635567	1.60196	1.17379
				1.72728	0.39612	0.30372	0.666008
				1.50309	0.648139	1.41627	2.7766
				1.24196	1.03009	1.35761	1.93343
				1.5798	0.349575	0.163415	0.820658
				1.43868	0.58297	1.16272	0.648414
				0.985798	0.376152	0.938424	0.841555
				1.05908	0.994322	0.100374	1.25947
				1.39876	0.351926	0.102606	0.396174
				0.726206	1.57621	0.109165	2.55355
				0.796736	0.357383	0.11612	0.610794
				1.15368	0.423004	0.707766	0.452516
				0.906812	0.42797	0.0805003	2.16334
				1.24972	0.426668	0.763014	0.748831
				0.0925002	0.325598	0.646607	0.896867
				0.912881	0.408145	1.14035	0.84783
				1.26338	0.407789	0.685994	3.24255
				0.565939	1.02969	0.13384	1.21983
				1.57371	0.32209	0.960774	1.09354
				0.745549	0.928892	0.753221	0.665766
				0.846661	0.206461	0.744036	0.674103
				0.341307	0.404627	0.768666	0.465443
				1.59235	0.316833	0.16557	0.5179
				1.49203	2.01974	0.532896	2.27189
				0.876409	0.233608	0.583245	1.95524
				1.29254	0.33408	0.146671	0.313225
				0.947035	0.391501	0.541292	2.50699
				1.00882	1.46991	0.636092	0.350211
				0.81988	1.71478	0.668627	0.513153
				0.650998	1.305	0.115697	0.973062
				0.101269	0.25401	0.627445	0.865054
				0.707302	1.34234	0.135864	3.47402
				0.384146	1.52813	0.118566	0.55468
				0.12008	1.12753	0.729381	0.726703
				0.831409	1.14893	0.113576	2.18794
				0.169052	0.575554	0.159314	0.531851
				0.125313	0.133258	0.098077	0.488386
				0.365058	0.592366	0.178588	2.46947
				0.76553	0.619799	1.33601	0.681949
				0.163178	0.100584	0.325379	0.686205
				0.699294	0.0767224	0.40688	0.898075
				1.08271	0.311657	0.412644	0.779265
				1.00599	4.4311	0.430387	1.73782
				0.951572	0.331355	0.378593	0.423759
				0.88758	1.17829	0.797466	2.30986
				0.634848	1.4399	0.403697	1.1018
				0.44109	1.42414	0.463772	0.291174
				1.21437	1.57148	0.522766	0.644039
				0.0988974	1.36774	0.69063	1.84677
				0.120953	2.19605	0.739157	0.332759
				0.7166	1.82635	1.57205	1.47906
				0.676429	0.346001	0.684081	1.75852
				0.703596	0.991041	0.821666	2.36531
				0.40697	0.554721	0.568861	2.67138
				0.30252	1.20899	0.618291	1.51444
				0.246262	0.685978	1.29255	2.7435
				0.408391	2.85986	0.730984	0.54604
				0.611492	1.99141	0.83357	1.18365
				0.38576	0.845266	0.949309	1.07213
				1.16763	0.667857	0.830833	2.37057
				0.901985	0.866788	0.588175	0.400748
				0.286076	1.29723	0.680641	0.720131
				0.892807	0.408053	0.936062	2.57604
				0.994941	2.63012	0.395122	2.63362
				0.699708	0.629108	0.710997	1.73134
				0.891015	0.466085	0.618933	2.71856
				0.240244	2.2282	0.846281	1.79596
				1.23954	0.771285	0.409269	2.71204
				1.06195	0.923759	1.09113	2.14624
				0.435012	0.873252	0.4215	1.85518
				0.668956	3.33978	0.449413	2.44625
				0.706236	1.25641	0.474939	2.85852
				1.38254	1.12633	1.18531	0.542502
				1.31514	0.685729	1.16857	1.46319
				0.688594	0.694316	0.425272	2.8961
				0.615772	0.479399	2.02022	1.469
				1.13902	0.533429	0.564095	1.55029
				1.33892	2.34001	1.05675	3.11716
				0.0884198	2.01387	1.16934	2.20499
				0.39534	0.322617	0.941041	1.3505
				0.228139	2.58216	0.570937	1.58398
				0.236009	0.360712	2.7076	1.79687
				1.41614	0.52854	0.42682	3.6797
				1.2497	1.00224	1.68921	2.12677
				1.20259	0.890993	2.22441	1.07454
				0.509959	3.57819	1.72733	2.12174
				0.702539	0.571312	0.825606	1.85204
				1.09749	0.748494	1.26982	2.06466
				0.966562	2.25355	2.99182	1.41716
				1.13065	0.547798	0.26716	1.92847
				0.675116	0.50303	1.37743	2.14739
				0.246546	2.54351	1.08816	1.92579
				1.16909	0.702397	1.69577	1.98876
				0.954386	0.706781	0.498496	2.37551
				0.67031	0.925004	1.06122	2.02236
				1.13423	0.802631	0.401122	1.6717
				0.7393	1.78993	0.918613	2.16726
				0.255848	0.436465	2.30759	1.98471
				1.06245	2.37913	2.00598	1.87687
				0.545168	1.13484	0.567788	1.29753
				1.03786	0.299905	1.37463	2.41299
				0.437768	0.66335	1.04226	1.82816
				0.595275	1.90214	0.572766	2.37351
				0.994141	0.342736	0.546914	1.55048
				0.724712	1.52341	1.63959	1.46302
				0.95165	1.81125	2.16973	1.28446
				0.621554	2.43623	0.415877	1.89671
				0.5709	2.75148	2.17153	1.81587
				0.769398	1.55985	2.34608	1.92845
				0.457062	2.82576	1.34427	1.39868
				0.682688	0.562413	1.24432	1.16446
				0.911526	1.21914	0.863272	2.21175
				0.476516	1.10428	0.563814	1.76912
				0.447821	2.44165	0.490262	1.11267
				1.7198	0.412764	1.4498	1.00574
				0.342056	0.741724	1.98708	2.14904
				0.666428	2.65328	0.401225	1.61576
				2.66857	2.71259	2.16292	2.026
				0.105198	1.78325	1.68724	0.212323
				0.479625	2.80007	1.47021	1.3086
				0.695794	1.84982	2.14609	1.90328
				0.626185	2.79336	0.353336	1.91193
				0.472506	2.21059	1.35153	2.42759
				0.459495	1.91081	0.500565	1.22789
				0.738976	2.5196	1.18378	1.12223
				0.421583	2.94424	0.942393	0.663512
				0.0840948	0.558769	2.58016	1.13939
				0.510186	1.50706	1.63713	0.0858249
				0.946614	2.98294	1.19916	0.407918
				0.693729	1.51304	0.46166	0.101295
				0.787683	1.59678	0.960845	1.68342
				0.651191	3.21062	1.12937	0.438601
				0.379955	2.27111	1.80747	1.4143
				0.819103	1.39099	0.431591	0.458795
				0.112842	1.63148	0.32225	1.49607
				0.383575	1.85075	1.79117	1.2217
				0.435853	3.79004	0.313305	1.13422
				0.413772	2.19055	0.701438	1.62831
				0.664496	1.10676	1.6517	0.538803
				2.36506	2.18537	0.482467	0.935212
				1.74354	1.90758	2.29392	0.437186
				0.228701	2.12657	1.37426	0.123099
				1.14334	1.45966	0.828576	1.40332
				0.33629	1.9863	0.904487	0.105278
				0.788275	2.21178	0.524344	1.58653
				0.207351	1.98353	0.342754	1.61517
				1.37606	2.04839	0.254338	0.59331
				0.335135	2.44674	1.6892	0.819368
				0.41908	2.083	0.823634	0.312711
				0.425017	1.72182	0.854519	1.79355
				0.443292	2.23224	0.658748	1.65322
				0.389945	2.04422	0.99915	1.53594
				0.821378	1.93315	1.1857	0.0781848
				0.415801	1.33643	1.81436	1.7167
				0.477678	2.48535	0.599573	0.986436
				0.538441	1.88298	2.17694	1.35611
				0.711339	2.44468	2.21301	1.17573
				0.76132	1.59697	0.44845	0.939893
				1.61919	1.50689	0.770863	0.944679
				0.704593	1.32298	0.818149	0.475303
				0.846304	1.95358	1.81262	0.448524
				0.585919	1.87031	1.57598	2.08188
				0.63683	1.98628	0.314576	1.38472
				1.33131	1.44062	1.87773	0.888615
				0.752903	1.19937	0.20354	1.09293
				0.858565	2.27807	1.2028	1.00755
				0.977774	1.82217	1.00148	1.21481
				0.855745	1.14603	1.38406	0.752566
				0.605811	1.0359	1.04921	0.911102
				0.70105	2.21348	1.09367	0.385753
				0.964129	1.66421	1.16188	0.946217
				0.40697	2.08675	0.73199	1.07688
				0.732316	0.218689	0.657278	1.12483
				0.637491	1.34784	0.905724	1.27104
				0.871657	1.96035	0.92907	1.18255
				0.42154	1.96926	1.01823	1.43724
				1.12385	2.50039	1.69676	2.18321
				0.434139	1.26471	0.226726	0.967241
				0.462888	1.15588	1.24704	0.366856
				0.48918	0.683407	1.53598	1.10459
				1.22085	1.17355	1.47162	0.745395
				1.20361	0.0883983	1.20797	1.67701
				0.438024	0.42015	0.560093	1.41192
				2.0808	0.104332	1.19957	1.41872
				0.581009	1.7339	0.21287	1.59122
				1.08844	0.451753	0.669241	1.18808
				1.2044	1.4567	0.518299	1.00535
				0.969258	0.472552	0.571142	1.16021
				0.588056	1.54093	0.828732	0.396267
				2.78878	1.25834	0.240406	0.871329
				0.439618	1.16823	1.31878	1.04314
				1.73986	1.67714	0.701192	0.156277
				2.29111	0.554959	1.32196	1.81738
				1.77912	0.963255	0.831185	0.625905
				0.850362	0.450295	1.05679	0.77427
				1.3079	0.12679	0.297613	1.008
				3.08153	1.4454	1.43328	1.54756
				0.27517	0.108434	0.713769	0.797196
				1.41874	1.6341	0.607256	1.36578
				1.12079	1.6636	0.559843	1.65633
				1.74662	0.611101	0.803667	1.34951
				0.513443	0.843937	0.551668	1.18929
				1.09304	0.322088	0.751586	1.2138
				0.41315	1.84733	1.02848	0.614832
				0.946157	1.70279	0.230443	0.680101
				2.37679	1.582	1.53664	1.06507
				2.06613	0.0805292	1.26473	1.00641
				0.584814	1.76817	0.517474	0.976704
				1.41585	1.01601	0.549155	0.845168
				1.07352	1.39677	1.06496	0.660267
				0.589941	1.21098	0.210741	0.622912
				0.563313	0.968076	0.391605	2.00222
				1.68875	0.973005	0.296554	0.728215
				2.23479	0.489555	1.42936	1.35381
				0.428347	0.461973	0.739557	1.79184
				2.23664	2.1443	0.449469	1.42467
				2.41643	1.42624	0.643956	1.37562
				1.38458	0.91526	0.33234	1.5278
				1.28163	1.1257	0.497742	0.190624
				0.889157	1.03776	1.15069	0.142136
				0.58072	1.25124	0.112854	1.14957
				0.504963	0.775132	0.559234	0.550131
				1.49327	0.938421	0.110649	0.428205
				2.04666	0.39732	0.424814	0.169383
				0.413255	0.97459	0.453335	1.02469
				2.22778	1.10917	1.1223	2.00291
				1.73783	1.15855	0.14928	2.86547
				1.51429	1.30915	0.448326	1.80315
				2.21044	1.21801	0.199159	0.351396
				0.363931	1.48033	0.379702	2.06483
				1.39205	2.24867	0.69317	0.695871
				0.515575	0.996243	0.533172	1.60701
				1.21927	0.377857	0.296408	0.0718058
				0.970651	1.13771	0.545114	1.39461
				2.65753	0.767746	0.453335	1.05398
				1.68622	1.72729	0.447944	1.30072
				1.23512	1.45426	0.635912	1.33835
				0.475503	1.46126	1.4283	1.28984
				0.989656	1.63893	0.755549	1.41604
				1.16323	1.22371	1.38212	1.37823
				1.86167	1.0355	0.499758	1.29132
				0.444532	1.195	1.60625	0.0811249
				0.331913	0.408149	1.68047	0.800328
				1.84488	0.897456	1.83522	0.542143
				0.322699	1.07442	1.47789	0.445474
				0.722471	0.160963	1.53072	0.162613
				1.70123	1.87187	1.05569	0.531952
				0.496934	0.644673	1.31939	0.894867
				2.36271	0.797487	0.605413	1.09074
				1.41547	1.03823	0.481709	1.32872
				0.853421	1.59397	1.03861	0.347276
				0.931608	0.8211	0.354988	1.02159
				0.540066	1.40673	1.54653	0.526537
				0.353031	1.70599	0.330964	0.827117
				0.261964	1.38998	0.159663	1.63673
				1.73985	1.22495	1.4313	0.928895
				0.84833	1.2502	0.318829	0.754341
				0.880141	0.633268	1.48368	1.18572
				0.6785	0.700494	0.478236	1.15972
				1.02911	1.09701	0.492892	0.659309
				1.22125	1.03659	1.0602	1.07851
				1.86876	1.00599	2.28306	0.712696
				0.617551	0.870511	0.538047	0.979471
				2.24222	0.680065	2.24982	1.22954
				2.27936	0.64159	0.414364	1.35698
				0.461897	2.06226	0.669158	0.283317
				0.793977	0.75005	0.416282	1.04794
				0.842681	1.3944	0.647027
				1.86697	1.84556
				1.62323	1.46739
				0.324009	1.41687
				1.93403	1.57361
				0.209643	0.196339
				1.23887	0.146398
				1.03151	1.18404
				1.42556	0.566627
				1.08068	0.441044
				1.12647	0.174462
				1.19671	1.05541
				0.753939	2.06296
				0.676987	2.95139
				0.932882	1.85721
				0.956928	0.361932
				1.04876	2.12675
				1.74764	0.716737
				0.233524	1.65519
				1.28443	0.0739589
				1.58204	1.43642
				1.51574	1.08558
				1.2442	1.33972
				0.576887	1.37848
				1.23554	1.32851
				0.219253	1.45849
				0.689308	1.41956
				0.53384	1.33004
				0.588268	0.0835574
				0.853581	0.824326
				0.247615	0.558399
				1.35832	0.458832
				0.722218	0.167489
				1.3616	0.547903
				0.856108	0.9217
				1.08848	1.12344
				0.306537	1.36856
				1.47626	0.357689
				0.735171	1.05222
				0.625465	0.542325
				0.57663	0.851918
				0.827764	1.6858
				0.56821	0.956748
				0.774122	0.77696
				1.05932	1.22127
				0.237353	1.1945
				1.58272	0.679079
				1.30266	1.11085
				0.532991	0.734067
				0.565621	1.00884
				1.09689	1.26641
				0.21706	1.39767
				0.403348	0.291812
				0.305446	1.07936
				1.47222

## Sheet: TFCP2L1
HPD06 MEFs_1	HPD06 MEFs_2	HPD03 MEFs_1	HPD03 MEFs_2	HPD06 serum_1	HPD06 serum_2	HPD03 serum_1	HPD03 serum_2		Mean			Statistics: serum VS MEFs
0.303182	1.08395	0.395595	1.07515	0.293665	0.60513	0.983059	0.544875		HPD06 MEFs_1	0.966416		Two-sided unpaired Student’s t-test	0.903612
1.28047	0.905885	1.17545	0.774364	0.785354	0.861313	1.27295	0.799242		HPD06 MEFs_2	1.03364
0.826215	1.39045	0.346809	0.718709	1.11665	0.936925	1.00045	0.796642		HPD03 MEFs_1	0.970579
0.948467	0.896488	0.817947	1.0527	1.30466	0.667971	1.04241	0.659987		HPD03 MEFs_2	1.02942
0.649581	1.06103	1.15442	0.988822	0.738601	1.15314	1.33451	0.90731		HPD06 serum_1	1.11753
0.85083	0.746767	1.0926	0.851317	1.05038	1.06065	0.893626	0.859313		HPD06 serum_2	1.27003
0.791256	1.10388	0.232025	0.98188	1.01388	0.375328	0.962153	0.548995		HOD03 serum_1	1.01533
0.799729	1.04388	0.414644	1.29351	0.844921	0.65238	1.17303	0.437138		HOD03 serum_2	0.666963
0.802921	1.03265	0.991268	1.3036	1.42587	0.431875	0.880972	0.746211
0.738237	1.10115	0.552066	0.6459	0.946533	0.574794	0.913661	0.654948
0.937422	1.11922	0.90997	0.99873	1.01804	0.678666	0.863721	0.846295
0.949652	0.92234	0.371271	0.762725	1.33482	0.959978	1.18985	0.717212
0.733285	0.923497	0.933351	1.18059	0.988599	0.555929	1.20477	0.901752
0.867852	1.22548	0.503379	1.08586	0.757499	0.628487	0.369393	0.751457
0.906081	0.798988	0.634818	1.24647	1.48746	0.865972	0.327502	0.904268
0.681004	1.15201	0.55164	0.798349	0.41328	0.734944	0.637427	0.703343
0.776806	0.979846	0.455367	1.181	1.15663	0.870061	0.590815	0.689398
0.249233	1.28992	0.593277	1.02427	1.45215	0.912719	0.781364	0.819686
0.85254	0.778339	0.19817	0.460368	0.914473	0.473483	0.45359	0.809026
0.748366	0.741501	0.177609	1.53732	1.61572	0.791835	0.351182	0.780506
0.800809	0.903256	0.186968	1.39019	1.24078	0.736472	0.324185	0.811308
0.842933	1.01421	0.196152	0.653653	1.56979	0.77904	0.446962	0.742484
0.817868	0.748077	0.175485	0.356639	1.28306	0.719816	0.496525	0.749252
0.91028	0.806808	1.00456	1.53063	1.42514	0.624367	0.447995	0.899651
0.710763	0.825506	0.188046	0.753124	0.454276	1.16849	0.520881	1.12299
0.513845	0.827083	0.169701	1.02018	0.996087	1.30539	0.478168	1.00492
0.818963	0.770664	0.157991	1.19616	1.10034	0.849049	0.396499	0.952427
0.756042	0.799019	0.172425	0.6288	1.59424	1.32569	0.591044	0.69107
0.746023	0.384117	1.11635	1.39107	1.40625	1.43706	0.526313	1.03302
0.689419	0.260556	1.03235	1.10016	1.1426	0.846807	0.448234	0.67172
1.14223	0.308003	0.498268	0.863853	1.06726	1.49751	1.11673	1.25451
0.844413	0.806	1.14312	0.980362	1.14409	1.41075	1.23713	1.28954
0.944087	1.33133	1.20608	1.09723	0.995081	1.56162	1.08413	0.900596
0.856317	1.55248	0.757927	0.932267	1.14132	1.43337	0.62172	0.706239
0.762472	0.819064	0.742236	1.05371	1.12566	1.60642	1.08932	0.2574
0.924546	1.02372	0.726499	0.996221	1.13191	0.823492	0.462703	1.20094
0.927819	0.852377	1.29842	0.768949	0.276226	1.16599	0.581331	1.06878
0.803989	1.203	0.538828	1.50462	1.52236	0.459155	0.778282	0.222828
0.752778	1.07028	1.18212	1.04579	0.744787	1.87644	0.830132	0.704557
0.703051	1.25222	0.773121	0.876426	1.46241	0.597281	0.561987	0.573595
0.622198	1.02403	0.867945	0.999354	1.52216	2.44382	0.591864	1.33649
0.757251	1.25395	1.94439	0.821666	1.12128	2.2812	0.639186	1.4274
0.831051	1.32489	1.00917	1.46145	1.0321	0.82597	1.35646	1.1453
0.762897	0.417486	1.66153	1.3015	1.15357	1.89253	0.548693	1.1255
0.822434	1.25295	0.565311	0.921406	1.17356	0.644726	0.641409	0.863616
0.73151	0.974587	0.841324	0.704056	1.30153	0.94843	0.730184	0.552165
0.7038	1.19124	1.16665	1.02132	1.10986	1.39258	1.21271	0.58029
0.816071	0.763561	0.865897	0.818582	1.31622	2.47349	0.726402	0.297394
0.618607	1.51315	1.47711	0.626506	0.984404	1.1189	0.70207	0.664869
0.90961	1.43782	1.00767	0.752177	1.40943	1.83178	0.624263	0.972157
0.744601	0.989107	1.56584	0.461183	1.61786	0.634281	0.568723	0.84103
0.896758	1.19653	0.928921	0.95401	1.33407	1.3014	1.01507	0.491519
0.870521	1.4097	1.09731	0.483158	0.630413	0.919818	0.91567	0.759902
0.81273	1.22249	1.9164	1.28161	1.07686	1.39877	1.08944	0.167397
0.769213	1.24225	1.6034	1.74998	1.34999	0.588541	0.669756	0.615185
0.810996	1.06625	0.82005	1.60868	0.701928	1.86251	1.49847	0.605312
0.948629	1.02987	1.3543	1.95684	1.31974	2.62064	1.01845	0.27316
0.748001	1.2517	1.28526	1.7649	1.68042	2.22588	1.20096	0.447321
0.897753	1.17264	1.79758	1.42811	0.797307	2.59051	0.880676	0.478535
0.872811	1.01695	1.19883	2.05678	0.876352	0.726081	1.3614	0.854613
0.846033	1.2015	1.03793	0.821683	0.7963	2.27561	0.757334	0.50481
0.9184	1.0687	0.734031	1.87468	0.678828	1.84598	0.573499	0.250887
0.943744	1.11237	1.31602	1.80494	0.91397	0.902483	0.888373	0.424034
0.841098	1.41266	1.54026	1.86674	0.918787	0.357388	1.38802	0.621538
0.937511	0.812103	0.902023	1.97213	0.685338	0.493845	0.68687	0.666736
0.517997	0.824195	0.750549	1.74769	1.63435	2.24689	1.15631	0.522882
0.896332	1.43813	0.771816	2.0936	1.2464	2.4927	1.289	0.621523
0.910057	1.15448	0.95383	2.01624	2.00494	1.41198	1.6418	0.628361
0.92922	0.942617	1.26863	1.3608	1.00846	2.41738	0.677796	0.681627
0.680028	1.07092	0.511289	1.86406	0.918077	0.777607	0.308907	0.434731
0.752392	1.09203	0.673718	2.32668	0.793241	0.47281	1.04822	0.572977
0.612234	0.782646	0.785066	1.32201	0.782759	0.419709	0.743727	0.475149
0.911268	0.974412	0.981138	1.94005	0.982045	2.3109	1.38604	0.466055
0.832804	0.970826	0.588179	0.674256	0.927262	0.722074	0.496442	0.702151
0.72549	0.654482	1.41248	2.01433	0.840698	0.823324	0.702124	0.777047
0.840814	1.08485	1.19429	1.15138	0.840456	2.03448	0.745772	0.848801
0.986192	0.998025	1.18962	1.61925	2.07515	2.04109	1.44271	0.499016
0.925155	0.791703	1.01976	1.82685	0.933944	2.44734	0.814672	0.700005
0.967162	1.09858	1.17307	1.93109	0.87374	0.437846	0.749561	0.70487
0.846769	1.12155	1.04352	1.90499	1.55274	0.719029	1.32178	0.450257
0.754129	1.05701	1.25425	2.42322	1.69841	0.546768	0.733272	1.3068
0.792561	0.711996	0.667548	0.907343	1.21066	2.63266	0.651754	0.755321
0.773815	0.946799	0.607733	1.82812	0.611488	2.33737	1.51998	0.547384
1.04092	0.718043	1.02623	1.74745	1.61863	0.903337	0.897343	0.505303
1.01899	1.0622	1.24711	1.26367	1.00073	2.37872	0.704978	0.503125
0.778916	0.992374	0.988152	1.90887	2.04992	2.04127	0.927843	0.537124
0.671288	0.850702	1.04207	1.76592	0.408192	1.78949	0.718519	0.85572
0.720401	0.848829	0.70011	0.911611	0.889949	0.636913	1.29053	0.524852
0.826929	0.987264	0.676871	2.28649	0.889082	0.642633	1.54318	0.522476
0.894318	0.829055	0.75091	1.56853	0.677602	0.613248	0.72058	0.579119
0.71985	0.735177	0.710218	1.65659	1.0484	0.54353	0.751347	0.779366
0.989206	0.286635	0.839064	1.96211	1.32429	1.39906	1.30465	0.501628
0.979037	1.07746	0.954644	1.55918	0.280089	1.63259	1.00575	0.730515
0.885114	0.464197	0.693263	1.71187	0.679314	2.45177	0.855348	0.430805
0.892601	0.705247	0.80381	1.38092	1.85542	2.66015	1.3287	0.57269
0.875863	0.778071	0.946249	1.53849	0.453069	1.07227	1.32187	0.36725
0.83698	0.659776	0.627375	1.39519	1.11425	1.30835	0.838022	0.614965
0.824131	1.0162	1.36854	1.67632	0.920645	0.548274	0.434708	0.584955
0.92703	0.912044	0.73104	1.77538	1.14306	0.562048	0.633938	0.48662
0.815955	1.09005	0.740203	1.39502	1.66578	1.17275	1.11716	0.790896
0.787791	0.256354	0.813926	1.36726	1.49523	1.72519	0.593913	0.68554
0.872963	0.637863	0.62292	1.06028	0.781559	2.26225	0.788569	0.546964
1.00248	0.487982	1.15923	1.3437	1.10117	1.1815	0.575327	0.57517
0.309469	1.30733	1.15268	1.32402	1.6081	1.59227	0.54479	0.588721
1.19187	0.484186	1.34988	0.781724	0.887539	2.06346	0.872394	0.594312
0.769062	0.490751	1.37712	1.00022	2.01615	0.95091	0.957545	0.41418
0.862393	0.520965	0.808955	0.677951	0.989774	0.867606	1.26145	0.737459
0.733223	0.734463	0.928595	0.665583	0.764747	1.45592	0.698196	0.615523
0.834146	1.18679	1.3193	0.605273	1.41739	1.33563	1.05236	0.620113
0.728826	0.869479	0.765304	0.830684	1.02332	1.13479	0.798656	0.674574
1.03024	0.728971	1.16721	0.774967	0.945687	0.360881	0.508306	0.305509
0.802206	0.739131	1.16578	0.702619	0.784867	1.66991	0.60325	0.842772
0.832126	1.16026	0.630948	0.705808	1.20121	1.62567	0.689963	0.733241
0.959474	0.705622	0.832369	0.785359	1.00925	1.25757	0.642692	0.727949
0.827307	1.21485	0.756788	0.786049	1.76716	1.13184	0.884252	0.525068
0.995812	0.986059	1.34175	1.32131	0.827825	0.549559	0.542261	0.60055
0.739718	0.546951	0.759308	0.83674	1.23078	0.459739	0.899686	0.534524
0.911043	0.629354	1.21791	1.42224	0.836123	0.865102	0.823121	0.576981
0.797702	0.805729	0.73561	0.965789	0.931035	1.55977	0.824728	0.722327
0.940096	1.0159	0.846675	0.964938	0.982275	1.0121	0.861947	0.574009
0.836665	0.956774	1.43611	0.853068	1.20224	1.19639	0.603304	0.84338
0.745049	0.807883	0.792017	0.920363	1.15295	1.35132	0.782838	0.494293
0.651768	0.887521	1.16672	0.723915	1.12422	1.6204	1.00281	0.494896
0.338303	0.664981	1.52849	1.13848	1.71553	1.1292	0.616689	0.425098
0.344102	1.26806	0.695718	0.832471	1.19891	1.07498	0.872492	0.692088
0.988874	0.973757	0.88849	1.05685	1.23989	0.982174	0.642794	0.513431
0.622829	1.23724	0.833347	0.778968	1.36317	0.356725	0.600951	0.538807
0.392222	0.695019	1.42127	0.623704	1.21334	1.12839	0.61115	0.744085
0.625169	0.76951	0.769883	0.538169	1.50755	0.353169	0.825278	0.745416
0.276733	0.988406	0.93587	0.564072	1.10117	1.38841	0.719347	0.841016
0.835406	0.8756	0.421235	0.692	1.38489	1.16965	0.678625	0.663121
0.639365	0.744331	1.33706	0.580977	1.56369	0.995379	0.611755	0.433432
0.649716	1.02461	0.881533	0.779034	1.15218	0.887109	0.536037	0.584511
0.94366	1.08322	0.500748	0.672461	1.15739	0.263252	0.497755	0.709744
0.821997	0.807226	1.09988	0.499442	1.26247	0.886683	0.501663	0.812559
1.14518	1.02659	0.524821	1.22122	1.54481	1.19698	0.514485	0.607944
0.916661	1.12995	1.37409	1.15191	1.41658	0.885146	0.476911	0.492317
0.432489	0.682474	0.946047	1.22531	1.73603	1.08694	1.30442	0.753515
0.879353	0.737092	1.15796	1.47521	1.36589	1.29284	0.403526	0.576983
1.12746	0.904152	0.651631	0.56245	1.00722	1.09101	1.60116	0.54842
0.939614	0.807274	0.579373	0.800474	1.43274	1.15445	0.459853	0.90396
0.753402	0.779383	0.726858	1.12787	1.85831	1.25384	1.61125	0.346569
0.575792	0.85067	0.825008	1.32267	1.5906	0.90495	1.46241	0.516973
1.06579	0.474992	1.05813	0.696065	1.31474	0.459586	0.378996	0.763208
0.386893	0.650592	0.970632	0.810486	1.21801	0.506641	1.88106	0.380805
1.06519	0.846671	0.667213	0.779473	1.73945	1.02224	1.30236	0.470633
0.695804	0.900326	0.703089	0.491542	1.04333	1.06028	0.441671	0.568909
0.360857	1.40104	1.07617	0.501727	0.412145	1.5714	1.38467	0.801617
0.873838	0.289242	0.815025	1.83467	1.1146	1.4135	1.53095	0.576297
0.905574	0.894068	0.637243	1.38237	1.45945	1.38705	0.537377	0.341294
1.01077	0.964234	0.920066	0.615259	1.55379	1.06762	2.16189	0.476189
0.790781	0.929343	0.68122	1.19791	1.2081	1.46509	2.2465	0.429765
0.44862	0.755876	0.719329	0.963174	1.76952	1.34433	1.24341	0.642039
0.776112	0.410659	1.18615	0.571398	1.36573	1.85452	1.62487	0.594283
0.926206	0.713623	1.17106	0.588298	1.24128	0.435687	1.73389	0.735253
0.532966	1.23775	0.614142	0.730134	0.93641	1.61326	0.973473	0.85193
0.717791	0.826664	0.920716	1.73848	1.60146	1.58989	1.32323	0.404546
0.943343	0.925373	1.04426	1.29382	0.720522	1.29532	1.6741	0.715293
0.948479	1.20644	0.961033	1.96028	1.00606	1.79648	1.07857	0.739432
0.73111	0.43423	0.871448	0.418772	1.22581	0.994674	1.14765	0.48088
0.894075	1.1147	0.644223	0.502736	1.79046	0.97921	1.34669	0.7129
1.13405	0.959525	0.642219	1.11855	1.64607	1.51729	2.06025	0.310405
0.92337	0.756205	0.884059	1.26445	0.867962	1.28473	1.71805	0.387208
0.630151	1.20832	0.508584	0.96385	0.913824	1.6184	1.6926	0.465659
0.878189	0.835583	0.553583	1.00026	1.14438	1.62768	1.84503	0.480573
0.823095	0.97437	0.665686	0.55748	1.49009	1.23018	1.05346	0.493275
0.710199	0.811907	1.00069	0.916225	0.74913	1.72446	0.956122	0.449782
1.29015	1.13276	0.730947	0.364129	1.66328	0.556796	1.17358	0.566235
1.02642	0.493482	1.2775	1.37324	1.81929	1.9414	1.76223	0.611358
0.368126	0.910919	0.71559	1.418	0.677637	0.862378	0.285674	0.601192
0.96074	0.585285	0.966342	0.302947	1.62151	0.682299	1.49795	0.466809
0.841051	1.19894	0.917244	0.409968	1.67201	1.20281	0.981124	0.866509
0.330111	0.275786	0.574746	0.762898	1.75304	2.15697	1.15078	0.551008
0.86334	1.30773	1.00891	1.52369	0.955656	0.578065	1.38422	0.932215
0.784998	0.741835	0.826081	1.23898	1.48634	1.52412	1.18127	0.38652
1.26715	0.798656	0.638902	0.563228	1.43209	1.01175	1.66558	0.839286
0.636078	1.07033	1.02452	1.59229	0.781651	1.66051	1.28377	0.619212
0.716649	1.1333	0.894907	1.76358	1.02186	1.54832	1.38467	0.560024
0.763136	1.12962	0.547428	1.1185	0.347076	1.39232	0.517485	0.802438
0.98364	1.17915	0.839369	1.07689	1.56493	1.52251	0.615574	0.704878
0.697439	1.05581	0.989097	0.913043	1.10644	1.97348	0.847066	0.644945
1.22489	1.30333	0.765933	1.11725	0.862717	1.06547	2.107	0.900647
0.520978	0.670402	0.858087	1.4973	1.55386	1.25662	1.21802	0.652691
0.85459	0.810319	0.91279	1.24244	0.976575	1.51706	0.763978	0.528982
1.37113	1.01975	0.977735	1.28637	1.28486	1.30285	1.83164	0.573117
0.370921	1.16585	0.811227	1.53878	0.332857	0.932701	1.10882	0.816081
0.546003	0.899016	1.17604	0.71896	0.846879	1.64731	1.31367	0.721947
1.12109	0.805313	1.08031	1.11103	1.25676	2.03404	0.647545	0.397907
0.831575	1.00779	0.779332	1.65205	0.942269	0.865462	1.4526	0.544469
0.846197	0.424297	0.963141	1.38949	1.334	1.64426	1.75452	0.695283
0.928863	0.93228	0.930272	1.69048	0.967924	1.3032	1.98026	0.769924
1.04221	0.82839	0.856093	0.685172	0.523709	1.73425	0.953397	0.453578
0.881241	0.947422	0.895454	0.699118	0.516513	1.90866	1.35815	0.726016
0.883913	0.952906	0.692332	1.6056	1.07561	1.43393	1.03719	0.96933
1.06731	0.300014	1.10904	1.33772	1.29378	1.51497	1.07242	0.666732
0.753904	0.564493	0.985114	1.59495	1.18379	1.56326	1.29496	0.849408
1.13918	0.713861	0.638176	1.46878	0.442638	1.82243	3.01603	0.531309
0.930245	0.986791	1.3462	0.755807	0.427277	0.327075	1.41642	0.509056
0.918653	0.80927	1.02785	0.610984	0.999781	0.937529	0.838459	1.04323
0.911339	1.0117	0.700501	1.66566	2.24961	1.4332	2.31024	0.526771
0.576075	0.895395	1.08584	1.46967	0.833827	0.36965	1.56083	0.220855
1.13014	1.0834	1.25205	0.87423	1.14859	1.45779	1.79056	0.948195
1.11889	0.974664	1.32923	1.55791	0.994466	1.90251	1.47601	0.881291
1.0459	0.943056	0.94859	1.74454	1.31381	1.9728	1.82159	0.612302
0.806644	0.76734	0.928095	1.39332	0.733054	2.1744	1.60401	0.674163
1.29158	0.923028	1.30403	1.35537	1.22104	1.34075	1.03474	0.585907
0.829877	1.11456	0.45802	1.35821	0.981128	1.52091	1.11214	0.795697
1.11254	0.636063	0.637386	1.15409	0.525375	1.12478	1.88381	0.786499
0.80135	1.18215	1.05793	1.23836	0.903427	1.54822	0.575814	0.467664
1.16767	0.938299	1.22111	1.15375	1.18586	1.43571	1.24501	0.466077
1.11198	0.984902	0.798728	1.46498	1.23757	1.60312	1.13587	0.45437
0.743411	0.639034	0.829225	0.775868	0.941943	1.77758	0.470566	0.727578
1.18669	1.00681	1.24134	0.899568	1.1298	1.32154	1.03632	0.548842
1.19247	0.445185	0.899859	1.53299	1.19358	1.65774	1.93158	0.48857
0.996274	1.14941	0.9612	1.54769	1.27988	0.698376	1.66068	0.413326
0.958589	0.997409	0.710362	1.61271	1.23599	1.36307	1.35296	0.43796
1.23027	0.86786	1.14483	0.857982	0.928906	1.03508	1.68292	0.54326
1.31381	0.90885	0.854391	1.45776	1.22181	1.5513	1.29898	3.15669
0.951341	1.26113	0.96951	0.539385	0.969777	1.57095	1.35101	0.598724
0.748321	0.686281	0.858643	1.45187	1.05362	1.87712	0.954332	0.722909
1.14347	0.901845	1.01118	0.974653	1.28558	1.46687	0.936136	0.583453
1.01715	0.91152	1.25045	0.60426	1.01424	1.17873	1.06157	1.11164
0.752888	0.624166	1.16183	1.19195	0.876445	1.09938	1.34844	0.884393
0.990355	0.448192	0.82827	0.892847	0.772343	0.950592	1.49673	0.489935
1.04261	0.3899	0.894884	1.19233	1.09582	0.879072	1.20851	0.467082
1.23059	1.50789	0.961293	0.959832	1.30464	1.42602	1.19596	0.526891
1.02863	0.768136	0.860169	0.931327	1.1018	0.889097	1.38389	0.768805
0.842774	0.544508	1.33987	0.762002	1.12395	1.13861	1.73628	0.589846
0.756936	1.01095	0.721661	1.23622	0.948469	1.22084	1.04694	0.847571
0.317997	1.34383	0.726667	0.728287	1.0861	1.26977	1.80159	0.877761
0.723746	1.42664	0.306964	1.01141	1.11971	1.13637	0.803571	3.1155
0.316526	1.01731	0.781797	1.13532	1.11696	0.718064	1.21673	0.782754
0.818422	0.978806	0.885839	0.672323	0.988594	1.76851	1.57971	0.527084
0.831001	1.19896	0.95394	1.45703	1.14166	0.506315	1.1951	0.812971
0.214066	1.19922	0.71278	0.701424	0.829601	1.17885	0.877105	0.401834
0.306591	1.17119	0.778356	0.88006	1.14665	1.14384	1.08918	0.639114
0.174863	0.474202	0.788844	1.37868	0.998865	1.61276	0.842394	0.475874
0.450984	0.468328	1.01612	0.873853	0.99829	1.91469	0.863039	0.783611
0.689813	1.30037	1.4115	0.832442	0.768913	0.916337	1.1353	0.418663
0.322665	0.849522	1.00791	1.29469	0.867142	0.810061	1.00294	0.79546
0.598776	0.369757	1.05071	0.765616	0.317696	1.34258	0.925472	0.410645
0.291952	1.21975	1.20352	0.794186	0.980712	1.31548	1.08226	0.808811
0.496292	0.448823	0.919427	0.623904	0.980234	0.577496	0.799962	0.3902
0.632527	0.462909	0.949233	0.59167	0.967379	1.07669	0.889653	0.879816
1.10512	1.19762	0.781427	0.905581	0.724327	0.423913	0.837361	1.27828
0.91837	0.926737	0.874415	1.10122	1.02701	0.591466	0.637025	0.875303
0.45398	0.370859	0.818309	0.840721	0.905615	1.15211	0.460399	0.757533
0.524267	1.02718	0.733824	0.549975	1.38229	0.632822	1.43525	0.520813
0.498975	0.906585	0.687302	0.831948	1.21991	1.59165	0.466244	0.491562
1.02917	1.061	0.657506	0.724143	0.36665	1.21562	1.37442	1.18558
1.02418	0.940554	1.3744	0.711668	1.34101	0.955231	1.73239	0.415336
0.780939	1.24344	1.55756	1.17723	1.28721	1.5358	2.22845	0.764146
0.933013	0.969657	0.478418	1.05412	1.24722	0.550173	1.28072	1.06939
0.801626	1.32935	0.930005	0.940261	0.777057	1.15925	1.1908	0.61995
0.608057	1.18522	1.15752	0.918569	0.409305	1.22656	1.03607	0.405127
0.846695	0.885724	0.48383	1.04884	1.11562	0.878137	2.23154	0.566965
0.690818	1.02404	0.574738	0.8042	0.41258	1.27308	1.72782	0.908932
0.616015	1.04441	0.607919	0.574699	0.881974	1.20226	1.49034	0.506545
0.664856	1.07185	0.878518	0.67749	0.968426	1.16087	0.32946	0.400203
0.735521	0.752666	1.4631	0.687473	0.802918	1.03182	0.610373	0.397556
0.944408	0.778599	1.32887	0.837262	0.924846	0.588157	0.241236	0.637858
0.665452	0.550258	0.575555	0.995329	0.924428	0.90377	0.552216	0.953977
0.740689	1.10299	0.576449	0.806297	0.898198	1.37744	0.641041	0.667522
0.870626	1.22492	0.590652	0.8702	0.686043	1.53337	1.00069	0.304988
0.958101	1.88892	0.550837	0.649689	1.01231	1.10157	1.09074	0.632845
0.613217	1.14434	0.487612	0.67013	0.809565	0.767128	0.904048	0.725805
0.576087	1.32958	1.45152	0.958609	1.08252	0.587321	1.14657	0.628496
0.84592	1.1074	1.59187	0.866273	0.769309	1.61933	0.937369	0.513677
0.701387	1.21852	0.718153	0.718539	0.629676	0.588896	0.749924	0.340789
0.602628	1.13099	0.283623	0.805153	0.942888	0.442349	1.14568	0.715393
0.829523	1.25979	0.859942	0.519989	0.720209	0.939998	0.663503	0.706125
0.962976	1.14334	0.971971	0.532658	0.80489	0.873054	1.38786	0.502221
0.95593	1.20373	0.777228	0.789908	0.820156	1.5644	0.993923	0.768678
0.723002	1.14055	0.773792	0.521621	0.640173	0.963794	0.828799	0.718628
0.670183	1.47093	0.695713	0.893532	0.645275	1.64974	0.878448	0.334628
0.737018	1.43217	0.647323	0.441089	0.980798	1.34062	0.996957	0.913545
0.975748	1.18513	0.58695	1.12649	0.792819	0.963114	0.943276	0.47641
0.34611	1.18278	1.10953	1.23327	0.706776	1.42524	1.01357	0.585474
0.691178	1.46227	0.319956	1.08914	0.658958	1.48674	1.29604	0.607797
0.624689	1.39721	1.21363	0.396598	0.717791	1.6555	0.862005	0.892562
0.677202	1.00154	0.529375	0.617542	0.630125	0.555962	1.35542	0.805656
0.901287	1.01083	0.96144	0.386745	0.698173	1.62252	0.672306	0.671819
0.989261	1.11912	1.49939	0.923025	0.923341	1.4329	1.16279	0.912568
0.930494	1.08182	0.856975	0.935753	0.699319	1.67689	1.48722	1.07238
0.383636	0.580601	0.722833	0.511312	0.418712	0.988172	1.34671	0.48629
0.850109	1.27358	1.19352	0.669302	1.282	0.78841	1.1442	0.687973
0.643992	0.948557	0.916691	0.907667	1.49933	1.3179	1.43616	0.47078
0.960794	1.26468	0.972687	1.07663	1.27408	1.19621	1.46381	0.36054
0.260418	1.03103	0.809265	0.862843	1.30413	1.59567	1.36372	0.367936
0.790829	0.987091	0.73111	0.244996	0.925965	1.44694	1.43266	0.756957
0.486557	1.1001	1.28913	0.958171	1.80149	1.32018	0.94997	0.491636
0.889465	0.896059	0.910824	0.913989	1.75516	1.37395	1.31699	0.611482
0.547468	1.21817	1.2075	0.991096	1.63542	1.63009	1.59567	0.841577
0.862201	0.755882	0.881358	0.987906	1.62814	0.427925	0.992133	0.637376
0.983907	1.24716	1.07531	0.884772	0.967736	0.783266	0.638515	0.412428
0.743984	1.14702	0.605162	0.729198	1.96341	0.404596	1.47176	0.499885
0.540213	1.25146	0.834536	0.933252	0.362653	0.348878	1.3155	0.793311
0.582251	1.3929	0.785047	0.602068	1.56609	1.15617	1.11055	0.64169
0.36622	0.928305	1.20179	0.682045	1.78799	0.536181	1.64776	0.756507
0.846793	1.27187	0.956422	0.542092	1.56924	1.32099	1.26371	0.654293
0.590116	0.366404	0.892954	1.09309	1.49369	0.697276	0.881109	0.481318
0.434747	0.411235	1.08658	1.58654	1.78824	1.41346	1.32573	0.574315
0.475698	0.978817	0.912804	1.61982	1.40264	0.358374	1.26245	0.758519
0.804378	0.380887	0.781384	1.71583	1.39426	1.13004	1.17658	0.43927
0.448178	1.35238	0.777715	1.63583	1.93981	0.480822	1.06726	0.689598
0.387097	0.281173	0.876738	2.31063	1.76079	0.375624	1.49134	0.433274
0.744708	0.953765	1.01536	0.972362	1.27807	1.05083	1.03489	0.519913
0.764082	0.869586	0.58079	1.35742	1.58255	0.692923	1.44835	0.520148
0.51372	0.803766	0.41425	1.51709	1.68134	1.18043	1.33817	0.484241
0.5429	0.836032	1.42589	1.70479	1.55589	1.14903	1.34457	0.396936
0.280221	1.13093	1.2183	1.48749	1.38515	0.459187	0.814003	0.817994
0.474818	1.31348	0.158867	1.16135	1.539	1.21958	1.54036	0.558291
0.372759	0.909389	1.20503	1.03711	2.13386	0.534825	1.5771	0.546709
0.469555	0.468633	1.0682	0.636639	0.894894	1.36771	0.677302	0.576495
0.559401	0.50152	1.14521	0.736245	1.61207	1.40251	1.47379	0.616151
0.351172	0.517571	1.34896	1.30992	1.47079	1.1203	1.36314	0.521149
0.268282	1.0157	1.0563	1.49167	1.22976	1.68597	1.49038	0.419197
0.758298	0.97547	1.09262	1.6575	1.12291	1.10866	1.36015	0.521336
0.385285	0.440063	1.46873	0.263169	1.2835	1.67385	1.46102	0.348958
1.00127	1.08251	1.23145	1.55183	1.30394	0.963198	1.76923	0.702238
0.764142	0.875788	0.506552	0.743968	1.11938	1.8914	0.767685	0.499295
1.19091	1.03681	1.50343	0.714128	0.918922	1.54568	0.810689	0.774871
0.502264	0.884315	0.48904	1.36035	1.41674	1.23909	1.31379	0.566165
0.885267	1.03614	0.923984	0.636601	1.49067	1.74641	0.786608	0.513831
1.06792	1.23365	1.31767	1.21116	1.34978	1.47237	1.03206	0.292627
1.0287	1.45894	1.88127	1.18994	0.593019	1.49702	1.21549	0.678559
0.864252	1.17105	1.66407	1.21266	0.54162	0.460957	1.12925	0.642307
0.547121	1.38191	1.24187	0.819959	0.55678	1.86205	1.02435	0.507908
0.709502	1.5117	0.316899	0.77238	1.59885	1.57503	1.59282	0.675481
0.811034	1.10671	0.749281	1.13745	0.842809	1.85173	0.333981	0.385306
0.764828	1.03814	0.604577	0.789143	0.943383	1.3301	1.25208	0.451972
1.20293	1.06682	1.5591	0.332863	0.981122	1.19924	0.855826	0.526745
0.963921	1.3323	0.711304	0.947323	1.92344	2.2913	0.764535	0.536544
1.2192	1.28698	1.31453	0.768966	1.01216	2.19982	0.933905	0.433576
0.982302	1.45004	0.489717	0.948866	1.74416	1.94798	1.54923	0.56432
0.884059	1.04461	0.833836	0.969853	1.1443	1.75396	1.5495	0.359169
1.19126	0.997657	1.23896	0.986702	1.04037	1.32339	1.05046	0.719598
0.8373	1.24662	0.529349	0.946085	2.07216	2.08063	1.09634	0.53054
0.766189	1.09031	1.43246	0.800587	1.38366	2.27718	1.09132	0.814807
1.03113	1.29083	1.65554	0.634834	0.851174	1.27993	1.14722	0.669594
1.13466	1.24546	1.56324	0.913911	1.84643	2.3378	1.41884	0.414046
1.0676	2.10052	1.08673	0.975705	0.53617	1.75211	0.806812	0.53015
0.947126	1.20849	0.759428	1.04614	1.00735	2.39199	0.905604	0.56593
0.940984	2.73123	1.25717	1.10918	1.75055	2.11938	1.28116	0.704764
1.17709	1.40882	0.913809	0.920613	1.40809	1.37284	1.45436	0.542134
1.28273	1.22878	1.20562	0.725114	2.05189	1.38384	1.40793	0.645081
0.42795	1.34491	0.574031	0.815451	1.86035	1.98079	1.01786	0.52221
1.13845	1.09514	1.02018	1.13982	1.18065	1.45128	1.16616	0.508833
1.1052	1.26675	1.45602	0.62682	1.12414	2.20858	0.764031	0.564635
1.07613	1.34643	1.02309	1.0319	1.3892	2.19512	1.35839	0.400816
0.48888	1.89034	0.715585	0.776858	1.07775	2.05569	0.540025	0.546639
0.859472	0.932917	0.871099	1.07857	1.6256	1.31653	1.34944	0.715636
1.52487	1.25549	1.48991	1.55311	0.422496	1.45347	1.03694	0.576629
1.03469	1.30699	0.792845	1.11725	1.64115	2.65586	1.03792	0.518034
1.49103	1.37493	1.14301	1.39342	1.8594	1.26812	1.16143	0.755493
1.058	1.29193	0.54148	0.740894	0.572636	2.1753	1.15722	0.494461
1.28739	1.23063	1.37729	1.3319	1.37123	2.38247	1.14772	0.707273
1.08288	1.32514	0.926469	1.29712	1.73526	2.53048	1.06185	0.594155
1.27158	1.24899	1.11543	0.813009	1.7713	2.2167	1.16234	0.582395
0.842151	1.32738	0.924263	1.77856	1.43836	1.93955	0.537131	0.505365
0.735809	1.34668	1.63918	1.44568	1.52014	1.25216	1.08347	0.621947
0.979486	1.31089	1.31185	1.15078	1.8102	1.8335	0.822457	0.715078
1.08362	1.04935	0.540642	1.09349	1.29539	1.90812	0.863723	0.563885
1.021	0.9666	0.685061	1.25633	1.56509	2.64686	1.0213	0.56108
1.16975	1.20087	0.974994	0.770341	1.37701	2.12835	1.02238	0.768907
1.05139	0.402645	0.686614	1.42144	1.40231	1.70212	1.49238	0.561321
0.899114	0.479983	0.905059	1.33922	0.903885	1.49037	1.38575	0.744544
1.06302	1.12008	0.663202	1.4479	1.28972	2.44586	1.67857	0.571527
1.1057	0.993372	0.526043	1.09339	1.55226	2.19227	1.3754	0.3694
0.80791	0.902698	1.41687	1.39486	1.65494	1.35557	1.15445	0.657441
0.975551	1.24248	0.637404	1.3259	1.38431	2.38065	1.0527	0.73057
0.967875	1.3542	1.44146	1.32604	0.833016	2.14932	1.1129	0.57105
0.856837	1.05394	0.988508	1.44815	1.21771	1.71055	1.37436	0.618086
1.12958	1.01205	1.9797	1.23859	1.93804	1.36429	0.82069	0.568897
0.852875	1.04388	0.596901	1.64175	1.68126	1.91484	1.32859	0.553558
0.899548	1.2254	0.886431	1.17404	1.52316	2.06708	0.873766	0.576471
0.843804	1.18994	0.555073	0.977803	1.43683	1.86432	0.832779	0.486844
0.918204	1.12179	0.768729	1.11563	1.72876	3.62275	0.519183	0.436534
1.14756	1.21925	0.531496	1.28255	0.969432	1.37938	0.97032	0.702673
0.758819	1.26686	0.483723	0.649007	1.00318	2.78317	0.847073	0.378216
1.2011	1.07389	0.922733	0.821385	1.14419	2.01917	1.18698	0.414809
0.982839	1.06564	0.705367	0.727446	1.58822	1.90611	1.33847	0.600214
1.15751	1.04461	0.732465	1.29905	1.12358	2.14065	1.4579	0.64622
1.1482	1.02229	1.26433	0.898299	1.11934	2.33781	0.94472	0.401082
1.16798	1.11902	1.21142	1.09132	1.08035	1.33796	1.51507	0.543729
1.31914	0.997082	1.7495	0.811565	0.870969	0.735775	0.533444	0.700748
1.13879	0.887812	1.46759	1.48096	1.34321	2.12382	1.32725	0.438966
1.09302	0.943434	0.765013	1.14192	1.6255	1.97819	0.829024	0.652625
0.812365	1.00566	0.667856	1.15474	1.53186	1.70497	1.31574	0.60189
1.11066	1.19056	0.904567	1.0806	1.82709	2.05064	0.909015	0.530448
1.19511	1.00435	1.29531	1.24174	1.3721	1.01674	1.50774	0.534635
0.998179	0.859637	0.681359	1.14693	1.27199	1.63082	1.02966	0.664063
0.645817	0.928598	0.574019	1.03661	1.65186	1.9641	1.12315	0.787587
1.22642	1.01159	1.55918	0.953221	1.29695	1.03569	1.22633	0.817862
1.2357	0.992097	1.81198	0.714897	1.43309	0.670807	0.978242	0.750336
1.06339	0.936236	1.27281	0.590303	1.50818	1.32773	1.42436	0.668807
0.9471	1.20378	0.888063	0.765486	1.24103	1.1668	1.62518	0.558392
1.14858	0.955552	0.827676	0.671552	1.4101	1.46961	1.7437	0.603002
1.11322	1.24005	0.796191	0.518473	1.46398	0.583849	1.13085	0.606366
0.807515	0.758862	1.49137	0.669717	1.31284	1.37401	1.11818	0.631761
1.09376	0.879359	0.531936	0.933556	1.24716	1.39627	0.936748	0.750609
1.14518	1.02834	0.62757	0.678798	1.36972	0.247388	0.734512	0.537975
1.0085	0.768759	0.84782	0.996882	1.57439	1.6329	1.36264	0.750948
0.948533	1.24469	1.38221	0.740026	1.42759	1.05986	1.37306	0.426886
1.0689	1.13608	0.60044	0.998828	1.76873	1.72954	1.76436	0.55438
1.25148	1.2856	0.715498	1.04468	1.40191	0.235356	1.51865	0.618259
1.05565	1.00545	1.39924	1.16998	1.47487	1.6578	1.35795	0.504207
1.11649	1.10419	0.649944	0.940132	2.03641	0.442889	1.68677	0.510359
1.20652	0.988375	0.672108	0.731777	1.33255	0.311287	1.13807	0.783648
1.0808	0.923925	0.711215	0.94346	1.84257	2.07731	1.53684	0.648095
1.00181	0.889065	1.31237	1.16897	1.54411	1.49711	1.8053	0.565926
1.03162	1.06605	0.768013	1.55941	1.42936	1.0912	1.67653	0.592348
0.972724	0.857504	0.922528	1.17785	1.9415	1.59572	1.40921	0.391312
0.512328	0.931505	1.0781	1.34062	1.3476	1.27176	1.16616	0.940101
0.370111	1.27882	1.9612	1.358	1.77004	0.548399	1.85984	0.620737
0.348683	1.04462	0.578808	1.30222	1.25564	1.84524	1.01223	0.626462
1.48792	0.999445	0.766458	0.734923	1.53446	1.69333	1.47447	0.614118
1.32343	1.54726	1.1835	1.16102	1.18379	1.81181	0.889204	0.87014
1.40169	0.7824	0.899119	1.03088	0.372818	1.34811	1.61228	0.608505
1.24146	0.921475	1.25616	1.39075	0.890229	1.6744	1.66392	0.7865
1.75594	0.380351	0.765871	1.18121	1.2391	1.01644	1.16269	0.741148
1.53445	0.661648	0.81856	0.360483	0.765747	1.88282	1.11658	0.580726
1.30695	1.06721	3.1837	0.935143	1.25867	1.34655	1.36562	0.711738
1.209	0.851443	0.634776	1.59949	1.22974	1.61287	0.889268	0.667312
1.5072	0.346364	0.728903	0.782458	1.62423	0.988322	1.05682	0.594479
1.65662	1.49219	0.672823	0.871009	1.35908	1.39253	1.71608	0.370218
1.50537	0.987989	3.38238	1.05297	1.07048	1.76831	1.37372	0.508579
1.60834	1.04955	0.627289	1.13823	1.69522	0.840014	1.15235	0.700958
0.860228	1.09814	0.699807	0.394162	1.41902	1.54845	1.37925	0.644492
1.56885	0.330811	0.785493	1.34901	0.838553	1.48524	1.13621	0.470737
1.39361	1.21894	0.43852	0.991573	0.921272	1.12321	1.42087	1.04151
0.247749	1.27811	0.44694	1.34463	1.77446	1.78922	0.971763	0.719763
0.884026	1.03866	0.302892	0.667095	0.822048	1.03773	1.33745	0.905008
1.35654	1.20325	0.704108	1.24983	0.409254	1.35259	1.1699	0.604988
1.19737	0.795899	1.03359	1.17478	0.799829	1.63939	1.10755	0.719222
1.60649	1.07279	1.19548	0.863804	1.08429	1.63636	0.950498	0.495293
1.30379	0.912533	0.605358	1.52865	0.785219	1.09874	1.11442	0.674029
1.31102	1.19634	0.746713	1.47775	1.51647	1.61075	1.40694	0.648209
1.4558	2.85808	0.55412	1.22671	1.06578	1.81818	1.11723	0.707741
1.23318	1.17682	0.630318	1.26802	1.84441	1.18715	0.642946	0.890315
1.22193	0.753371	1.16482	1.30812	1.32729	1.60203	1.49949	0.648885
1.31195	1.16739	0.945624	1.41183	1.96307	1.29314	0.855156	0.630167
1.49684	2.61167	1.08212	1.47821	1.45541	1.28766	1.14147	0.731356
1.01009	1.40263	0.568107	0.983546	1.47048	0.377229	0.779522	0.715755
1.30071	0.993801	0.592954	1.09054	0.870905	1.30548	0.77722	0.330347
1.08457	1.06266	0.899028	1.12727	1.39302	1.37182	0.784751	0.419755
1.28163	1.01839	1.08722	1.33103	0.876001	1.25542	1.46767	0.706287
1.55491	1.14052	0.536291	0.953871	1.0957	1.46615	0.657812	0.574243
0.956491	1.34553	1.19564	1.32659	1.29155	1.0571	0.522799	0.686329
1.30037	1.06714	0.809056	1.18711	1.28029	1.33068	0.741154	0.576712
0.863694	1.17094	0.724086	1.16604	1.04807	1.10134	1.23079	0.68199
1.67679	1.33734	0.933693	1.01715	0.759299	1.39776	0.900665	0.504278
1.22175	1.03435	1.06103	1.23278	1.60129	1.13597	0.914123	0.606804
1.72281	0.87846	0.936376	1.03809	1.40706	1.19519	0.56434	0.567263
0.870349	1.04257	0.979569	0.884571	1.26056	1.53348	0.588201	0.530126
1.53133	1.27034	0.891598	1.05448	1.62127	0.86897	0.788602	0.510751
1.18323	1.24776	0.990408	0.533626	1.20121	1.31901	0.78441	0.793456
1.47237	1.51657	0.77589	0.870996	1.05835	1.39479	1.11837	0.723231
1.0371	1.63248	0.917072	0.877805	1.47452	1.27815	2.1438	0.676341
1.34418	1.40285	0.800069	0.556139	1.1344	1.68789	0.714863	0.585223
1.46374	1.23825	0.506428	0.747705	1.35284	2.28314	0.726529	0.452506
1.32946	1.08738	0.686125	0.789145	1.05779	1.32186	0.842969	0.605444
1.15673	1.32296	0.778915	0.644864	1.16834	1.15059	1.51311	0.662438
1.3902	1.20044	0.685008	1.31336	0.902774	1.25219	0.802086	0.73453
1.13486	0.992744	0.738398	1.01171	1.05794	1.40624	0.945166	0.810812
1.43457	1.41235	0.606551	1.19659	0.346078	0.89452	1.59333	0.554019
1.22989	1.12595	0.565268	0.920262	1.34604	1.81679	0.935861	0.41276
1.02593	1.4905	0.449409	1.46327	1.33023	1.89165	1.42925	0.719205
1.32558	1.27059	0.728327	0.664322	1.29544	1.30664	0.93135	0.62257
3.56084	1.34244	0.826345	0.919784	1.06719	1.49462	0.878955	0.459547
1.37415	1.44396	0.649097	0.27056	1.37305	1.26695	0.368774	0.488305
1.45095	0.682301	1.46769	1.01929	1.44751	1.43813	1.41576	0.519863
1.29286	0.819939	1.72825	0.65421	1.51576	1.73771	0.731938	0.548296
1.38651	1.44996	1.50941	1.17774	0.829135	1.20567	0.33012	0.775091
1.29681	1.44733	0.657479	1.75182	1.15698	1.30196	0.35374	0.469575
2.89077	1.17382	0.725972	1.35135	1.59958	1.41665	1.29983	0.845511
1.75547	1.33064	1.02287	1.33498	0.640221	1.77415	0.653449	0.454268
1.67294	1.09057	1.50507	0.96605	0.838987	0.906475	0.755074	0.656493
1.51528	1.17318	2.06507	0.96417	1.23332	0.861121	0.92562	0.685676
1.58668	0.921305	1.35156	1.41712	1.01832	2.46709	1.15547	0.658347
3.50175	1.24266	1.74558	0.79055	0.42435	1.48356	0.746648	0.440465
1.69965	1.36545	1.89003	0.828428	0.812529	2.05489	0.509472	0.553929
1.02162	1.15876	0.617266	0.652124	0.763254	1.7037	0.900265	0.731003
1.35395	1.15741	2.01881	0.339002	1.75476	1.85801	0.768433	0.518459
1.2027	1.44266	0.549456	0.61824	0.855305	1.84095	0.972942	0.499295
1.46237	1.27396	1.93065	0.680847	1.20935	1.91511	0.570222	0.423365
1.68465	1.21881	1.42601	1.03968	1.36593	1.73517	0.767834	0.738617
1.41742	1.21094	1.7274	0.779785	1.53467	0.495236	0.918031	0.481957
1.47549	1.07404	1.51964	0.258938	1.22124	1.81776	1.05666	0.712204
1.91652	1.14034	0.696193	0.279429	1.14424	0.563578	1.05095	0.336859
1.52824	1.35014	1.0405	0.508981	1.55405	1.3096	0.463526	0.538139
1.37203	1.38507	1.89844	0.486502	0.876021	1.64891	0.734618	0.496893
1.39285	1.2484	1.00842	0.375535	0.790515	1.92266	0.686818	0.370062
1.56199	1.08198	1.77523	1.30466	0.658694	2.10934	0.93601	0.497555
1.07553	1.14667	1.81284	1.48419	0.852377	1.38781	0.683771	0.560573
1.36947	1.17529	1.51063	1.27836	1.1592	1.83724	1.17914	0.591258
1.41411	1.24193	1.62877	1.11386	1.27137	1.74663	0.8408	0.509972
1.20865	0.994872	0.817527	0.567522	0.860185	0.959491	0.708552	0.410816
1.34941	1.05128	2.07649	1.11418	1.28532	1.92645	0.630573	0.526277
1.19135	1.24408	1.20184	0.740712	0.820643	1.25922	0.852065	0.590377
1.06771	0.723119	1.55906	0.808307	0.736101	1.45347	0.346507	0.340368
1.25851	1.14237	0.640976	1.01857	0.648101	0.90297	0.722096	0.453073
1.32432	1.53505	1.13799	1.05679	0.873323	1.35466	1.03101	0.540531
1.52414	1.40636	1.25272	0.827463	0.751684	1.12424	0.634841	0.319773
1.37207	0.743609	0.823562	1.00361	0.43053	1.57749	0.7862	0.925625
1.72936	1.17081	1.03639	0.891205	0.598254	1.1205	0.813225	0.685232
1.55627	1.03446	1.85377	0.466466	0.635139	1.19135	0.735216	0.376267
1.16707	0.911287	1.86611	0.92101	0.791527	1.52396	0.711686	0.748708
1.17034	1.23796	1.0245	1.15417	0.658158	1.54069	0.584578	0.382185
1.27396	1.15267	0.887433	0.78478	0.58625	0.922622	0.866501	0.582909
1.46364	1.07338	0.795012	1.31347	0.518776	1.03082	0.606652	0.831202
1.28698	1.04144	1.18817	1.39619	0.836939	0.907282	0.773219	0.315788
1.25984	1.28744	1.09862	1.14875	0.687762	1.21273	0.703788	0.535139
1.01164	1.25513	1.85113	1.02495	0.483836	1.01313	0.849141	0.753106
1.41497	1.1211	1.07922	1.13403	0.657722	1.00009	0.667463	0.997047
1.44808	1.24634	0.750439	0.779799	0.680767	1.13885	0.715494	0.769774
1.43924	1.04165	1.00109	1.53714	0.856471	0.860051	0.598	1.09931
1.39337	1.05308	0.961059	0.643842	0.7485	0.389872	0.698469	0.703007
1.46256	1.00154	0.939315	0.782963	0.620882	0.830402	0.500685	0.987406
1.37481	0.242255	0.921067	1.44975	0.543601	1.36023	0.729982	0.823228
1.43378	0.949721	1.30401	1.295	0.459241	1.20206	0.667467	0.750765
1.18635	1.17631	0.798179	1.23942	0.401028	1.59393	0.612679	0.207577
0.992815	1.23537	0.711191	1.24513	0.615107	1.52482	0.694358	0.573332
1.09896	1.33269	0.8487	1.49768	0.665475	1.57245	0.527094	0.356488
1.06547	1.26386	0.874053	1.18339	1.34231	0.876268	0.955436	0.376753
1.15285	0.632999	0.727602	0.589613	0.75361	1.20888	0.476166	0.408916
1.29412	1.29691	1.15919	1.14759	0.844396	1.58694	0.631355	0.511209
1.00137	1.11417	1.36311	0.626741	0.686991	1.4069	0.242317	0.429145
0.99159	1.30742	0.639924	1.5654	0.96097	1.78738	0.423843	0.355159
1.18783	0.913439	0.356365	1.21267	0.95747	0.837715	0.498829	0.433682
1.09342	0.977681	0.971259	1.00359	0.674987	1.61935	0.501195	0.491558
1.34551	1.25738	0.927262	0.307029	0.872046	1.44303	0.540691	0.394713
1.10697	1.0219	1.17525	0.863484	0.778155	1.0089	0.641584	0.435813
1.1953	1.12925	0.666416	1.2999	0.715641	1.7361	0.584959	0.395708
1.32279	1.13123	1.23104	0.642505	0.499365	0.77679	0.609395	0.495297
1.01012	1.01279	0.281539	1.17353	0.707445	1.51085	0.737999	0.338438
1.28136	1.20899	0.283597	0.296067	0.957826	1.75641	0.675143	0.374025
1.28328	1.23117	0.69766	0.537743	0.829486	0.901278	0.402906	0.616548
1.205	1.17104	0.677227	0.779257	0.548313	1.24922	0.834256	0.410455
1.34559	1.09874	0.759964	1.41005	0.371505	1.37017	0.876313	0.441362
1.08227	1.25613	0.555653	0.821697	0.548708	1.63957	0.646584	0.414272
1.17196	1.08259	0.180125	0.991238	0.423532	1.01863	0.626059	0.465874
0.998109	1.20093	0.143144	0.699312	0.366857	1.60946	0.769003	0.457848
1.39858	1.29431	0.715995	0.962974	0.361592	0.972796	0.611309	0.409414
1.40294	1.26881	0.151713	1.10656	0.996576	1.16586	0.76736	0.57743
1.20919	1.14489	0.162213	0.736655	1.08071	1.15107	0.804986	0.48689
1.23864	1.00612	0.93919	0.422395	0.339638	1.30332	1.09944	0.858468
1.1844	1.50686	1.24251	0.722357	1.2296	0.915184	0.713012	0.585587
1.06417	1.33374	1.43834	0.609228	0.34988	1.6902	0.564796	0.757641
0.750252	0.814309	1.2985	0.464985	0.598984	1.285	1.26008	0.38959
1.12187	1.38768	0.999942	1.10558	1.12131	0.832487	0.898941	0.620588
1.37822	1.18072	1.41637	0.599527	1.20623	1.32873	0.817684	0.819682
0.906165	1.33676	1.45354	0.522542	1.19965	0.966295	0.69406	0.523071
1.12422	1.15115	1.36571	0.73054	0.442286	1.19141	0.653467	0.699323
0.735757	1.49373	0.37675	0.644999	1.03252	1.36466	0.812367	0.663643
1.02105	1.26759	1.2973	1.23189	0.622703	1.2598	0.69772	0.527183
1.16892	1.62111	0.887668	1.03189	0.602792	1.0933	0.97157	0.766091
1.20408	1.32694	1.70482	0.836631	1.01078	0.959856	0.998328	0.866378
1.1137	1.15097	0.679685	1.20761	0.655034	1.57017	1.22644	0.396069
0.852717	1.35018	1.13167	0.701957	0.780517	0.751076	0.676591	0.731223
1.29388	0.983954	1.72397	1.503	0.33371	0.907568	0.594575	0.845445
0.802838	1.04453	1.74063	0.761875	1.04926	0.725088	0.603122	0.631241
1.19059	1.18842	1.48955	0.256716	0.871392	0.514862	0.684324	0.672019
0.903865	1.06408	1.80622	0.312002	0.874324	0.508436	1.25981	0.421269
1.12723	0.921529	1.19233	1.02556	0.411405	0.503834	0.684805	0.522354
1.21716	1.10942	1.10698	0.86485	1.11618	0.645642	0.752083	0.351445
0.91093	1.43207	1.15384	1.43859	0.636902	1.22978	1.0415	0.611499
1.26337	1.0737	0.683477	0.723978	1.04949	0.949623	0.721753	0.422589
1.17641	1.07265	1.74109	0.636332	0.379471	1.13183	1.12427	0.886144
0.993162	1.09417	1.02321	0.632927	0.860131	0.49722	0.726418	0.881142
1.2715	1.30244	1.79084	0.993518	0.942469	0.882647	0.511862	0.796368
1.41066	1.13057	1.48276	1.07557	1.29357	0.909304	1.0891	0.637206
1.13154	0.909232	0.807522	0.389709	0.818498	1.0227	0.734677	0.392918
0.814541	1.21642	1.75486	0.324665	0.919977	0.31556	1.17949	0.725289
0.939065	1.06903	0.747104	0.317323	1.12129	1.46241	0.580575	0.848601
1.3965	0.950967	1.03967	0.19387	1.00703	1.19603	0.511308	0.71673
0.985865	1.22725	0.576002	1.41243	0.35578	0.313625	0.633917	0.52524
0.75193	0.870808	1.52405	0.302592	1.01326	1.40117	0.619255	0.835845
1.00602	0.997117	0.98429	1.70081	0.936119	1.01685	1.26781	0.405133
1.26124	0.935732	0.886503	1.45037	1.41954	1.65178	0.5714	0.302164
0.946418	1.0937	1.37391	0.811191	1.16681	1.68106	1.09383	0.688645
1.06726	0.839391	0.806503	0.674309	0.562167	1.16714	0.753182	0.788254
1.16465	1.21545	0.802085	0.382401	1.09992	0.389533	0.64559	0.649967
0.824701	0.699008	1.39999	0.8541	1.07464	1.3347	1.06007	0.845115
1.16256	0.978032	1.58314	1.35435	1.62279	1.70475	0.868834	0.793276
0.958139	1.13511	0.61169	0.332959	0.373906	0.528887	1.07829	0.512768
0.972762	1.14095	1.76444	0.332863	1.27892	0.557185	0.58349	0.496114
0.873111	0.889805	0.966857	0.894002	1.23192	1.51319	0.778243	0.404628
0.920481		0.705267	1.23679	0.90094	1.91557	1.18795	0.587097
		1.14481	0.664175	1.48671	0.833847	0.529643	0.501912
		0.621571	0.735049	1.0674	0.432675	0.941231	0.50942
		0.670668	0.385393	1.36384	1.13289	0.699073	0.437393
		0.930828	0.862748	1.02622	0.806652	0.929563	0.413341
		0.638279	1.05901	0.422949	1.25634	0.735195	0.610025
		0.765855	0.929386	1.03674	1.17584	0.841634	0.786994
		1.58287	0.699751	0.490843	1.66726	0.542045	0.367636
		0.925164	0.315727	3.90437	1.24825	0.835143	0.536331
		0.337436	0.787498	1.13418	1.87556	1.20651	0.712219
		0.652693	1.28747	0.929949	0.853485	0.788616	1.22881
		0.864007	1.22041	0.384229	1.46878	0.449514	0.795346
		0.637263	0.773019	1.08196	0.95228	0.712639	0.965232
		0.766245	0.458848	1.14853	1.47361	0.456846	1.00971
		1.87097	0.690137	1.28144	1.47114	0.683863	0.98848
		1.05574	0.265942	1.2656	0.356375	0.402141	1.19035
		1.08415	0.542868	0.803383	0.939887	0.376664	0.622187
		1.17792	0.333875	0.401204	1.14912	0.373047	1.09287
		0.823046	0.902924	0.746523	1.29496	0.360911	0.777446
		1.55302	2.49538	0.895013	1.12022	0.275167	1.05483
		1.26838	0.684768	1.06857	1.13446	0.232094	1.13838
		1.01103	0.732482	1.42698	1.37146	0.433223	0.586523
		1.6496	0.735733	1.2122	1.82105	0.382278	1.05813
		1.05305	0.574554	1.39136	0.875383	0.485545	1.22544
		1.42196	0.500674	0.951073	1.70683	0.454793	0.706168
		1.63065	0.705353	1.48561	0.44677	0.365049	1.29898
		0.986865	0.95482	0.780935	1.43306	0.303229	0.339204
		1.7619	0.791265	1.55164	1.75301	0.428821	0.536128
		1.29774	0.866605	0.586959	1.15337	1.10988	0.643627
		1.85366	0.599777	1.47798	1.76531	0.488468	0.867997
		1.08519	0.742309	0.73143	1.49339	0.537601	1.3661
		1.24008	4.73822	0.730187	1.23184	0.685288	0.471803
		1.52784	0.779644	0.845736	0.990919	0.744703	0.80998
		1.27994	0.872714	1.27156	1.62509	1.34272	0.603344
		1.21269	0.610179	0.987938	1.70151	1.49386	0.568681
		1.25792	0.744316	1.70679	1.27011	1.08381	0.464638
		0.962092	1.07799	1.59222	2.02454	1.57606	0.613135
		0.728389	4.29811	1.0697	1.07301	1.05599	0.660692
		0.878048	0.992844	1.35105	1.09687	1.35564	0.563307
		0.979212	0.60903	1.34753	1.53209	1.474	0.600763
		1.69204	0.735129	1.08219	1.3717	0.995933	0.932833
		0.675592	0.782508	0.879945	1.43931	0.687313	0.727883
		0.94866	0.5531	0.933523	1.31165	0.672028	0.723491
		0.999072	0.970402	0.30517	2.00982	1.57137	0.636007
		0.449657	0.729984	1.27607	1.60266	5.96031	0.538053
		0.989984	0.772398	0.346014	1.06419	1.62241	0.779511
		0.680979	0.502284	0.658559	1.55512	5.83843	0.713728
		0.386359	0.586761	1.20914	1.90251	1.46023	0.33586
		0.863947	0.536716	1.23824	1.12196	1.43155	0.5758
				1.42329	1.17853	1.06531	0.632791
				0.600335	1.61072	0.854255	0.585483
				1.08742	1.61244	1.03846	0.700541
				1.10264	2.00255	2.24242	0.656278
				0.584065	1.63906	0.960646	0.667439
				1.27262	1.38913	1.66704	0.709859
				0.872076	0.349786	1.07013	0.697621
				0.698565	1.34857	0.693132	0.977412
				0.706724	0.533133	1.24274	0.968768
				0.642209	0.497417	1.00537	0.809894
				0.781393	1.50288	1.27601	0.661726
				1.23339	1.76445	1.35664	0.79342
				0.589393	0.554366	0.827024	0.597623
				0.910726	1.93496	1.37331	0.779491
				3.088	1.75705	1.13104	0.697145
				0.644803	1.68327	1.83799	0.759154
				1.2235	1.6265	2.44563	0.540089
				0.555917	1.3533	0.477078	0.667772
				1.24052	1.34309	0.90976	0.689361
				1.54172	1.24516	0.724676	0.691272
				1.33008	0.918223	2.25011	0.939635
				0.577734	1.42464	0.981796	0.475711
				1.09884	0.844355	0.476711	0.856627
				0.676348	0.463526	0.276057	0.756401
				0.505332	1.30012	2.85064	0.641086
				1.01505	1.45326	1.65565	0.735727
				0.975418	0.654836	0.796137	0.756658
				1.01864	0.957434	0.301632	0.891119
				0.814622	1.96582	0.730178	0.463108
				0.912657	2.19742	0.867822	0.84336
				1.00192	1.35628	2.52132	0.637851
				1.22358	1.78243	0.872145	0.667726
				1.31964	0.810103	0.444892	0.972145
				0.656004	1.30251	1.27349	0.953759
				0.950402	1.93042	3.85548	0.857915
				1.0821	1.80806	0.884949	0.711761
				1.19636	1.45113	0.750771	0.627563
				1.13862	1.33319	0.992422	1.13761
				0.980814	1.73678	0.526172	0.606047
				1.55566	1.88358	0.833818	0.809607
				1.69622	1.4379	0.300376	0.58975
				1.13567	1.76177	1.02131	0.650927
				0.90913	1.06096	2.21646	0.990557
				1.03891	1.07792	0.471156	0.974095
				1.14521	1.6089	0.666156	0.65107
				0.847793	1.19701	0.589877	0.568207
				1.14012	1.32316	3.59856	0.552226
				0.852515	2.00108	0.94238	0.720487
				0.84007	1.74521	0.542787	0.619799
				0.473153	1.37392	0.685647	1.02304
				1.17495	1.73233	0.57502	1.20652
				1.57761	1.07172	0.748274	0.649353
				1.17025	1.5463	3.38644	0.820974
				0.733222	0.666397	0.631134	0.460399
				1.40266	0.741208	2.43256	0.743644
				1.04524	1.41331	0.911772	0.917882
				1.14868	1.75661	1.22705	0.861444
				1.28297	1.95602	3.46254	0.619994
				1.09288	1.38199	1.37788	0.752584
				1.26953	1.68781	0.454767	0.708038
				1.21127	1.7016	0.888159	0.738349
				1.20203	1.03705	3.10748	0.858482
				1.19831	1.36064	0.535143	0.750093
				1.03751	1.31045	1.44258	0.811794
				1.48788	0.788383	1.94496	0.580096
				1.50275	0.88866	1.61823	0.824181
				0.436158	2.04616	0.671248	0.966753
				0.543479	0.556378	1.47269	0.982361
				0.603081	1.62069	1.22975	0.725967
				1.03807	1.31609	1.2417	0.891337
				1.13844	1.20754	1.55245	0.909945
				0.702506	1.09008	1.05534	0.849693
				1.01359	1.74444	1.46826	0.992031
				1.07478	0.857395	1.98604	0.638933
				1.05613	0.571877	1.0848	0.848181
				1.18901	1.64016	1.63284	0.970888
				0.803243	1.33518	0.404786	0.834695
				0.455747	0.944634	1.20474	0.905829
				1.64809	1.65131	0.554032	0.589384
				1.3245	1.41682	1.30554	0.807363
				1.38462	0.709014	0.365998	0.717127
				1.35009	1.15074	2.05065	0.497133
				1.04212	1.20571	1.46337	1.23315
				0.942239	0.721495	1.30717	0.579475
				0.918761	0.581924	1.86233	0.624478
				1.22616	1.12525	1.8494	0.988453
				1.26107	1.43709	1.84799	0.476689
				1.00296	1.48808	1.34045	0.859766
				1.09027	0.535158	1.19057	0.637755
				1.00771	0.632146	1.29677	1.09928
				1.276	1.39617	1.33298	0.56399
				0.779968	1.23551	1.11455	0.898205
				1.07897	0.688574	2.0344	0.538739
				1.10619	0.800896	0.979724	0.419101
				0.993272	0.914238	1.61072	0.55653
				1.17623	1.06811	0.940287	1.17434
				1.05958	1.1402	1.49646	0.677302
				0.714965	0.54366	1.02237	0.556766
				0.783045	1.06646	1.99218	0.790294
				1.12889	0.804621	1.56533	0.923289
				1.16818	0.923921	0.850777	1.11574
				0.716859	0.987343	1.73269	1.23064
				1.15884	1.27354	2.46753	0.222416
				1.00749	0.469833	1.55462	0.894593
				0.972452	1.27223	1.59569	0.621503
				1.23256	1.01319	1.55795	0.750151
				0.917538	1.0226	2.30076	0.680572
				1.17199	0.558096	1.96086	1.40342
				0.916094	0.562773	1.35169	1.00223
				1.17778	1.02431	1.01235	1.20645
				1.29826	0.568149	1.88713	0.589889
				1.13657	0.736598	1.18941	0.587657
				1.24046	0.47641	2.00962	0.847142
				1.34261	0.63098	1.95247	0.620404
				1.096	0.639361	1.02043	0.929039
				1.17128	0.948658	0.660515	0.940421
				0.705261	0.920587	0.964102	0.829759
				0.935984	0.411183	0.835539	1.07443
				1.02955	0.475341	1.06612	0.81051
				1.41212	0.811088	1.7835	1.00666
				1.07747	0.897239	0.400818	0.783953
				1.3309	1.01416	1.57129	0.490778
				0.971625	0.725409	0.469941	1.04602
				0.992918	0.880847	1.14197	0.570113
				1.13493	0.642254	1.47257	1.04746
				0.980292	1.17415	0.800248	0.370839
				1.17954	0.876721	1.67266	0.964272
				0.999487	0.926187	0.985102	0.749381
				1.02867	1.19057	1.94229	0.783448
				1.38254	0.867598	1.80916	0.555438
				0.971251	0.738709	1.33688	0.537865
				1.09663	1.15988	1.20403	0.557942
				0.587874	1.12578	1.47002	0.942698
				1.13798	0.779795	1.93912	0.743013
				1.22948	1.29397	1.58951	0.96109
				0.869418	0.757569	0.836481	0.674861
				0.782878	0.807865	0.670442	1.21749
				1.3309	0.93928	0.772582	0.58101
				0.938299	0.831212	1.67454	0.686589
				1.63163	1.15255	1.31711	0.859195
				1.14559	1.52615	1.16301	0.641159
				1.12272	1.38037	1.09848	1.16305
				0.732546	0.915803	0.954251	0.575132
				0.914461	0.670921	0.928601	0.824748
				1.088	1.10006	1.00376	0.511005
				0.953317	1.23623	0.947558	0.906403
				0.988688	0.708134	1.08811	0.425623
				0.712419	0.599544	0.971634	0.841707
				0.374209	1.26943	0.469631	0.584851
				0.713281	0.934647	1.07731	0.887195
				0.809168	0.973409	1.2014	0.625729
				0.987711	0.890156	0.93351	0.574155
				1.22895	0.622403	0.636841	0.862137
				0.636916	0.628745	1.44017	0.918657
				1.12597	0.892581	1.14719	0.688234
				0.683693	0.922247	1.1495	0.624558
				1.05937	1.03148	2.05962	0.590096
				1.17233	0.815561	1.02019	0.62035
				1.70838	1.15599	2.13672	0.406199
				0.789858	1.27266	1.28589	0.414269
				1.2381	1.14281	0.961993	0.759102
				1.11241	1.38214	0.896104	1.01946
				0.506984	0.867577	0.926418	0.599207
				1.40891	1.15402	0.936222	0.59138
				1.01253	0.976767	1.7564	0.935783
				1.34803	1.19438	2.1115	0.894552
				1.45341	0.53804	1.9058	0.654779
				1.45252	1.2411	0.938829	0.334781
				1.50638	1.02492	0.674835	0.567176
				0.535587	1.38333	1.5332	0.637918
				1.16591	0.880331	0.940588	0.869803
				1.34246	1.00202	1.43069	0.731635
				1.15536	1.24326	2.53165	0.878748
				1.38577	0.87458	0.761409	0.801888
				1.01334	0.78533	1.92178	0.670015
				1.01729	1.25428	1.49088	0.604429
				0.823627	0.562041	2.24088	0.769702
				1.07529	0.713118	2.33352	0.637006
				1.03465	1.15882	0.924458	0.793828
				0.832267	0.952552	1.24696	0.644215
				0.783643	1.36412	1.23454	2.84825
				0.639438	1.17694	1.82816	0.647811
				1.15619	0.862492	1.54274	0.673837
				0.913812	1.19907	0.365609	0.885805
				0.856393	0.938023	1.69486	1.0566
				0.891592	0.524738	2.0327	0.622157
				1.00514	0.860641	1.44324	0.592085
				1.01515	1.02697	1.60229	0.630313
				0.76374	1.13137	1.80651	0.754394
				0.786393	1.34184	1.02732	0.639978
				0.906606	0.849401	2.20484	0.771638
				0.945484	0.645957	1.13762	0.810863
				0.987129	0.874681	2.2014	0.858326
				0.701488	1.14182	1.66619	0.695813
				1.03292	0.572049	0.626373	0.735259
				0.921482	1.31364	1.51329	0.663309
				1.05757	0.771381	0.940969	0.972597
				1.07199	0.984565	1.49899	0.61477
				1.53925	0.944671	2.31824	0.992529
				1.44693	1.04989	0.961527	0.749738
				1.04273	0.954086	1.90724	0.943657
				1.01962	1.10959	2.10209	0.676631
				1.34845	0.648459	0.631104	0.607034
				1.09723	1.26088	1.07139	0.868607
				1.36434	0.663506	1.99773	0.555991
				1.45449	1.00138	0.346051	0.778082
				1.62963	1.0294	0.365658	0.674784
				1.15747	0.995697	0.663349	0.912411
				1.13319	0.689518	0.379248	0.87754
				1.76616	0.819652	0.838443	0.559029
				1.03984	0.699059	0.226184	0.493382
				1.60675	0.731781	1.15812	0.599113
				0.308228	1.2891	0.633427	0.749836
				1.11045	1.20178	1.65768	0.895521
				1.41009	1.18317	2.12852	0.473264
				0.972009	1.33869	0.512248	0.719035
				0.992786	0.783856	1.75384	0.842298
				0.635544	1.48521	1.33036	0.645652
				1.43382	0.812634	1.17452	0.60916
				1.24146	1.01958	1.11462	0.565028
				1.2337	1.38473	0.445949	0.562267
				1.28478	1.63985	1.12095	0.897296
				1.44787	1.01532	1.16464	0.81674
				1.08743	1.11603	0.378881	0.723808
				1.27047	0.978647	0.770889	0.826133
				1.41066	1.54706	0.89975	0.450902
				1.21476	1.33775	0.985944	0.816035
				0.921933	1.02652	0.446304	1.03726
				0.370802	0.765858	0.703867	0.179687
				1.03748	1.48966	0.372963	0.437352
				0.950042	1.23131	0.284482	0.531717
				0.321922	1.23189	0.572031	0.968803
				1.11752	0.945875	0.30731	0.673845
				0.916487	1.02965	0.399557	1.13104
				0.466296	0.613819	0.243279	0.817186
				0.934477	0.86476	0.30809	0.820026
				1.06968	0.728596	0.474203	0.651549
				0.545443	0.314555	0.408108	0.724396
				1.19614	0.276115	0.628538	0.640122
				1.36623	0.805457	0.453688	0.80473
				1.04971	1.05673	0.665778	0.796951
				1.41642	0.936462	0.607458	0.245651
				1.26001	1.73281	0.255534	0.824719
				1.37582	1.78531	0.674936	0.645886
				1.35903	1.13383	0.555901	0.59721
				1.26952	1.93603	0.555175	0.89743
				0.369493	1.32743	0.658204	0.937324
				0.462167	1.82119	0.541351	0.912783
				1.16915	1.54332	0.668153	0.784153
				1.21964	1.41301	0.626782	0.641223
				1.07921	0.590582	0.667105	0.721291
				1.11183	1.16035	0.540409	0.559288
				1.27538	1.75504	0.723225	0.908571
				1.06899	0.788146	0.768538	0.77337
				1.13899	1.49537	0.694148	0.606907
				1.31037	1.47689	0.28399	0.846457
				1.19701	0.910543	0.605253	0.546513
				0.974728	0.610316	0.849205	0.806288
				1.14677	1.13674	0.750225	0.886653
				0.929879	1.20647	0.474265	0.602049
				0.939297	0.567676	0.716864	0.681235
				1.44217	1.64067	0.344461	0.947628
				1.29299	1.79028	0.310537	0.933242
				1.30545	0.733586	0.596137	0.635477
				0.828897	1.69608	0.801152	0.634818
				1.08709	1.14608	0.440412	0.858152
				1.46898	0.590484	0.608909	0.524415
				1.50253	0.980583	0.677245	0.799912
				1.20533	1.62276	0.922456	1.04908
				1.48643	1.28664	0.325661	0.798653
				1.01083	0.603456	0.675926	0.514155
				1.12816	1.01481	0.550602	0.648619
				1.64352	0.979312	0.916101	0.484033
				0.972177	0.945749	0.770685	0.647859
				1.36891	0.77656	0.397908	0.507603
				1.1378	1.58837	0.488933	0.478274
				0.315984	1.83792	0.764917	0.642667
				0.909708	0.695822	0.817929	0.800589
				0.752946	1.61608	0.384502	0.36876
				0.78831	0.82266	0.788415	0.696511
				1.176	1.41236	0.591112	0.592051
				1.2478	1.92962	0.73292	0.427967
				1.27681	1.39464	0.553366	0.557873
				1.24272	1.79166	0.568261	0.780806
				1.35538	0.963926	0.597907	0.864152
				1.20855	1.16119	0.703893	0.212993
				1.2348	2.13627	0.758113	0.514026
				0.904482	1.44489	0.842774	0.411461
				1.50692	1.44049	0.649876	0.65971
				0.965775	1.73558	0.411001	0.812876
				1.11962	1.0289	0.437296	0.509722
				1.26331	0.939082	0.744473	0.195213
				1.3501	1.00676	0.761493	0.649551
				0.881488	1.1251	0.604256	0.572843
				1.38256	1.35625	0.730923	0.773056
				1.02668	0.633103	0.83581	0.580461
				1.01564	2.16871	0.811012	0.926619
				1.32257	0.935282	0.469833	0.511121
				1.2344	0.7518	0.70209	0.39061
				1.34398	0.998279	0.674188	0.765313
				1.27685	1.6172	0.657076	0.529889
				1.41679	0.64359	0.751094	0.581205
				1.21544	1.58453	0.417025	0.539383
				1.11148	1.59788	0.643649	0.374709
				1.03362	1.7134	1.18596	0.573358
				1.19993	2.19197	0.733738	0.496154
				1.2227	1.79566	0.499295	0.380774
				0.699485	2.05471	0.586403	0.532525
				1.28806	0.848695	0.993362	0.425884
				1.18145	1.03075	0.684666	0.450595
				0.682065	1.71094	0.608664	0.431405
				1.10335	2.23454	0.595211	0.641033
				1.12011	0.500633	0.554343	0.442605
				0.526424	0.956885	0.296088	0.688323
				1.20963	2.01245	0.53788	0.64554
				1.11387	1.95685	0.582387	0.444119
				0.479071	1.1382	0.696147	0.728378
				1.33968	2.29102	0.566202	0.791339
				1.301	1.31714	0.518088	0.41134
				1.48689	2.28437	0.425855	0.674683
				0.770185	2.01015	0.545847	0.436439
				0.771862	1.92258	0.416286	0.696818
				1.08373	2.14409	0.406447	0.751834
				1.22988	2.09371	0.480193	0.442201
				0.283315	0.666692	0.428948	0.410938
				1.17046	2.08561	0.454586	0.482003
				0.79345	2.27206	0.347821	0.359127
				0.942751	1.61952	0.565454	0.285926
				0.527804	1.07857	0.56032	0.276841
				0.817815	2.62019	0.368566	0.462918
				0.85768	1.84903	0.471149	0.79839
				0.755751	1.99048	0.537714	0.351987
				0.411887	2.02334	0.544515	0.462455
				1.02816	2.02299	0.344069	0.266843
				0.844295	2.00944	0.390652	0.38383
				1.10005	2.07421	0.659153	0.224753
				0.681424	1.45026	0.683192	0.538466
				0.56652	1.97092	0.73905	0.8034
				0.609079	1.03714	0.768958	0.758275
				0.436595	1.41957	0.764393	0.964969
				0.775915	2.07679	0.492178	0.708184
				0.843832	1.82533	0.754626	0.742264
				0.763065	1.79472	0.744895	0.81762
				0.546633	1.80703	0.589643	0.901485
				0.947294	1.66878	0.463293	0.734356
				0.75339	1.31922	0.704515	0.818956
				0.817444	0.772455	0.683969	0.727112
				1.02363	1.58502	0.800446	0.565615
				0.943275	1.85466	0.772718	0.523799
				1.3386	1.69341	0.697142	0.793034
				1.03201	1.95195	0.63789	0.855703
				0.567878	1.39989	0.646852	0.176424
				0.71158	1.73194	0.843333	0.52155
				0.941724	2.03222	0.642116	0.236817
				1.40142	1.03548	0.816526	0.767648
				1.52366	1.89865	0.744891	0.463631
				0.896856	1.81407	0.413758	0.803045
				0.968386	1.71243	0.605648	0.418605
				1.31688	1.69931	0.813019	0.776063
				1.05448	1.50512	0.74305	0.88088
				1.2017	1.9785	0.814382	0.625057
				1.1425	1.89809	0.65885	0.55718
				1.02328	1.17372	0.607473	0.663677
				0.808463	1.98094	0.818961	0.186981
				1.16641	0.697487	0.69962	0.161537
				1.53963	2.02154	0.644295	0.680802
				1.1541	1.03439	0.523697	0.855452
				1.29977	1.2407	0.611993	0.283338
				1.37081	1.45226	0.666551	0.193418
				0.998688	0.7517	0.5337	0.858677
				0.871337	0.632161	0.729063	0.838333
				1.47067	1.22918	0.756075	0.826644
				1.35502	1.06729	0.84919	0.633517
				0.902662	1.84069	0.758404	0.405106
				1.26233	1.80568	0.592234	0.242603
				0.729227	1.51	0.642272	1.0185
				1.42641	1.402	0.796264	0.784283
				0.641971	1.40333	0.640264	0.910511
				1.42702	1.47781	0.827055	0.457456
				0.995638	0.377459	0.710431	1.09949
				1.04741	1.19738	0.902345	1.02349
				1.52512	0.363545	0.712888	0.884808
				1.75194	1.05226	0.753148	0.984532
				1.89003	0.999609	0.812332	0.379849
				0.878977	1.67376	1.00344	0.877467
				1.03285	1.09298	0.878033	0.777051
				1.13608	1.42845	0.690261	0.992731
				1.30733	1.55564	0.661078	0.832471
				0.733593	1.82973	0.791711	0.903358
				1.25646	1.66605	0.761087	0.712115
				1.89208	1.0461	0.842209
				1.57975	0.97824
				1.65408	1.29547
				1.686	0.445012
				1.60032	1.37334
				1.01908	0.30264
				1.20645	1.6824
				1.30251	1.74935
				1.54909	1.1108
				1.4699	1.01813
				1.69702	0.619827
				1.06623	2.0767
				1.63376	2.01528
				1.93575	1.23757
				2.00029	0.517383
				1.26972	1.95094
				1.33094	1.36879
				0.742025	1.61683
				1.06083	1.48886
				0.756876	1.11811
				1.18057	1.25781
				1.48	1.41127
				1.10003	1.06757
				1.28186	1.16824
				2.14638	1.92728
				1.2592	1.23206
				1.43683	1.26277
				1.51026	1.7018
				0.978796	1.57971
				0.916022	1.18368
				1.76243	1.82475
				1.3846	0.793672
				1.21377	1.34602
				1.36035	1.90761
				1.13842	2.19063
				1.15146	2.16244
				1.40391	1.37767
				1.02775	1.79953
				1.56482	1.17528
				1.00044	0.980293
				1.98977	0.945273
				0.945875	1.65366
				1.41274	1.29161
				0.984223	1.62318
				1.61395	1.73099
				1.28752	2.13136
				1.2503	0.732848
				1.4942	1.04532
				1.8037	2.54676
				0.757636	1.06551
				1.01592	1.17615
				1.36984	1.56329
				0.423567	2.16941
				2.08076	0.450546
				1.44117	1.09986
				0.858608	0.862952
				1.56867	0.901789
				1.77002	2.65609
				2.13578	2.15104
				0.588091	0.753996
				1.06726	1.77397
				0.589771	1.10586
				0.829479	2.28772
				1.42068	1.12668
				1.54041	1.16344
				2.27147	0.877684
				1.07437	0.849506
				1.28247	1.00727
				0.935787	1.76002
				1.6519	2.16373
				2.44606	0.677994
				1.65159	2.66546
				1.69631	0.723331
				0.80151	1.16141
				1.89134	1.17136
				0.740907	1.7522
				1.28254	1.46298
				1.12288	1.53726
				1.25483	0.771869
				2.09917	1.18515
				0.454347	0.383052
				1.4591	0.47382
				0.579537	0.597755
				1.49909	2.37069
				1.52102	3.01033
				1.5533	0.534265
				0.912193	1.20695
				1.86645	0.588422
				0.756848	1.03219
				0.879524	0.569339
				1.36976	0.852771
				0.836925	1.22522
				1.63199	1.16641
				1.24914	0.635422
				1.54411	0.290598
				1.67557	0.72881
				2.08766	0.687643
				0.745613	1.01283
				0.764455	0.847931
				1.47944	0.694847
				0.478635	0.71079
				1.16277	0.649566
				0.768722	0.720366
				1.53081	0.326606
				1.17162	0.950712
				1.21043	1.35517
				1.19929	1.35139
				1.50318	0.439191
				1.33216	1.10633
				1.2664	1.09822
				1.2071	1.48443
				2.83832	0.826742
				1.29907	1.05371
				1.57232	1.50188
				1.15304	1.06885
				0.572056	0.553001
				0.963478	1.45177
				0.732577	0.852377
				1.81314	1.68091
				1.75844	0.977731
				0.944563	1.19475
				0.907921	1.36057
				1.21973	0.855333
				1.02174	0.780635
				0.616236	1.41488
				1.31653	1.03573
				0.504931	1.04142
				0.642234	0.765644
				0.482266	1.06247
				0.745106
