# Supplementary material for: Serum coating enables feeder-free culture of naive human pluripotent stem cells preserving developmental potential
Source: EMBO J. 2026 Mar 12;45(8):2831–67. doi: 10.1038/s44318-026-00714-2 (PMC13083898; doi:10.1038/s44318-026-00714-2)
Supplement: Supplementary file 10 — Figure EV1 Source Data [file 44318_2026_714_MOESM10_ESM.zip › Expanded View Figure 1/EV1F/EV1F.xlsx]

## Sheet: EV1F
Sample	AP+ colonies relative to naive on MEFs
HPD06 MEFs	1.0502
HPD06 MEFs	0.949798
HPD03 MEFs	0.933128
HPD03 MEFs	1.06687
HPD06 serum	0.693927
HPD06 serum	0.375709
HPD03 serum	0.511145
HPD03 serum	0.606457
Statistics: serum VS MEFs
Two-sided unpaired Student’s t-test	0.00291814
