# Supplementary material for: Serum coating enables feeder-free culture of naive human pluripotent stem cells preserving developmental potential
Source: EMBO J. 2026 Mar 12;45(8):2831–67. doi: 10.1038/s44318-026-00714-2 (PMC13083898; doi:10.1038/s44318-026-00714-2)
Supplement: Supplementary file 11 — Figure EV2 Source Data [file 44318_2026_714_MOESM11_ESM.zip]

Archive with 40 entries (36 files):
- Expanded View Figure 2/
- __MACOSX/._Expanded View Figure 2
- Expanded View Figure 2/EV2B/
- __MACOSX/Expanded View Figure 2/._EV2B
- Expanded View Figure 2/EV2D/
- __MACOSX/Expanded View Figure 2/._EV2D
- Expanded View Figure 2/.DS_Store
- __MACOSX/Expanded View Figure 2/._.DS_Store
- Expanded View Figure 2/EV2A/
- __MACOSX/Expanded View Figure 2/._EV2A
- Expanded View Figure 2/EV2B/HNES1 serum (Leeb)_KLF5.tiff
- __MACOSX/Expanded View Figure 2/EV2B/._HNES1 serum (Leeb)_KLF5.tiff
- Expanded View Figure 2/EV2B/Shef6 serum_DAPI.tiff
- __MACOSX/Expanded View Figure 2/EV2B/._Shef6 serum_DAPI.tiff
- Expanded View Figure 2/EV2B/HNES1 MEFs (Leeb)_DAPI.tiff
- __MACOSX/Expanded View Figure 2/EV2B/._HNES1 MEFs (Leeb)_DAPI.tiff
- Expanded View Figure 2/EV2B/Shef6 MEFs_KLF5.tiff
- __MACOSX/Expanded View Figure 2/EV2B/._Shef6 MEFs_KLF5.tiff
- Expanded View Figure 2/EV2B/HNES1 MEFs (Leeb)_H3K27me3.tiff
- __MACOSX/Expanded View Figure 2/EV2B/._HNES1 MEFs (Leeb)_H3K27me3.tiff
- Expanded View Figure 2/EV2B/HNES1 serum (Leeb)_H3K27me3.tiff
- __MACOSX/Expanded View Figure 2/EV2B/._HNES1 serum (Leeb)_H3K27me3.tiff
- Expanded View Figure 2/EV2B/Shef6 serum_H3K27me3.tiff
- __MACOSX/Expanded View Figure 2/EV2B/._Shef6 serum_H3K27me3.tiff
- Expanded View Figure 2/EV2B/Shef6 MEFs_H3K27me3.tiff
- __MACOSX/Expanded View Figure 2/EV2B/._Shef6 MEFs_H3K27me3.tiff
- Expanded View Figure 2/EV2B/Shef6 MEFs_DAPI.tiff
- __MACOSX/Expanded View Figure 2/EV2B/._Shef6 MEFs_DAPI.tiff
- Expanded View Figure 2/EV2B/HNES1 serum (Leeb)_DAPI.tiff
- __MACOSX/Expanded View Figure 2/EV2B/._HNES1 serum (Leeb)_DAPI.tiff
- Expanded View Figure 2/EV2B/Shef6 serum_KLF5.tiff
- __MACOSX/Expanded View Figure 2/EV2B/._Shef6 serum_KLF5.tiff
- Expanded View Figure 2/EV2B/HNES1 MEFs (Leeb)_KLF5.tiff
- __MACOSX/Expanded View Figure 2/EV2B/._HNES1 MEFs (Leeb)_KLF5.tiff
- Expanded View Figure 2/EV2D/.DS_Store
- __MACOSX/Expanded View Figure 2/EV2D/._.DS_Store
- Expanded View Figure 2/EV2D/EV2D.xlsx
- __MACOSX/Expanded View Figure 2/EV2D/._EV2D.xlsx
- Expanded View Figure 2/EV2A/EV2A.xlsx
- __MACOSX/Expanded View Figure 2/EV2A/._EV2A.xlsx
