# Supplementary material for: Serum coating enables feeder-free culture of naive human pluripotent stem cells preserving developmental potential
Source: EMBO J. 2026 Mar 12;45(8):2831–67. doi: 10.1038/s44318-026-00714-2 (PMC13083898; doi:10.1038/s44318-026-00714-2)
Supplement: Supplementary file 11 — Figure EV2 Source Data [file 44318_2026_714_MOESM11_ESM.zip › Expanded View Figure 2/EV2D/EV2D.xlsx]

## Sheet: EV2D
Sample	Condition	Study	PRRX1	VIM	CDH11	SLC2A1	COL1A2	COL3A1
HFF-1	Fibroblasts	Chen 2017	284.023	6229.71	240.004	269.432	8148.26	1548.71
HFF-1	Fibroblasts	Chen 2017	310.629	5796.04	265.803	275.891	9124.19	1785.22
HFF-1	Fibroblasts	Chen 2017	318.223	5809.66	286.767	279.319	9122.29	1800.76
BJ	Fibroblasts	Marthandan 2015	184.657	4355.59	389.683	176.794	8633.32	1044.11
BJ	Fibroblasts	Marthandan 2015	186.379	4467.06	368.034	159.734	8397.42	961.618
BJ	Fibroblasts	Marthandan 2015	187.949	4406.69	368.992	158.122	8338.47	947.072
BJ	Fibroblasts	Marthandan 2015	271.041	5887.66	310.361	205.001	10507.5	1373.61
IMR90	Fibroblasts	Giulitti 2019	108.388	7793.83	75.8226	222.972	4207.91	611.296
W138	Fibroblasts	Giulitti 2019	175.59	6360.3	147.869	493.702	6047.3	1420.84
HPD06 serum	Naive on serum	This study	0	0.225263	0.450526	74.7874	0.225263	0
HPD06 serum	Naive on serum	This study	0	0.230649	0.230649	77.0368	0.230649	0
HPD03 serum	Naive on serum	This study	0	0	0.232844	70.0861	0.232844	0
HPD03 serum	Naive on serum	This study	0	0.316578	0.316578	73.7626	0.316578	0.316578
Shef6 serum	Naive on serum	This study	0	0	1.24048	123.015	0	0
Shef6 serum	Naive on serum	This study	0	0	1.49303	103.445	0	0
HPD01 niPSCs	Naive on MEFs	Zorzan 2023	17.5717	85.4624	29.2862	282.479	255.322	707.128
HPD01 niPSCs	Naive on MEFs	Zorzan 2023	1.55956	196.816	15.2836	322.204	259.51	1868.66
HPD01 niPSCs	Naive on MEFs	Zorzan 2023	74.7047	324.633	134.156	224.505	520.195	1936.06
HPD06 niPSCs	Naive on MEFs	Zorzan 2023	24.3615	92.9253	21.85	147.676	85.642	102.971
HPD06 niPSCs	Naive on MEFs	Zorzan 2023	87.0394	151.093	139.753	95.9272	343.56	2752.77
HPD06 niPSCs	Naive on MEFs	Zorzan 2023	104.415	113.001	115.216	84.1967	509.611	3860.31
H9 nESCs	Naive on MEFs	Takashima 2014	38.1707	114.94	108.161	132.643	431.955	833.438
H9 nESCs	Naive on MEFs	Takashima 2014	36.6711	114.943	99.9355	139.663	429.228	764.674
H9 nESCs	Naive on MEFs	Takashima 2014	38.5558	121.796	110.196	153.652	511.782	926.725
HNES1 nESCs	Naive on MEFs	Guo 2017	62.6382	825.33	269.926	170.626	2994.38	7703.63
HNES1 nESCs	Naive on MEFs	Guo 2017	51.3498	951.283	184.222	214.957	3676.57	8798.43
HNES1 nESCs	Naive on MEFs	Guo 2017	46.0455	981.913	280.891	258.489	9939.9	11633.3
HNES2 nESCs	Naive on MEFs	Guo 2017	44.084	557.74	189.716	140.984	1024.64	3813.62
HNES2 nESCs	Naive on MEFs	Guo 2017	52.1346	566.901	216.712	137.763	1035.22	3702.25
HNES2 nESCs	Naive on MEFs	Guo 2017	102.817	470.164	446.253	91.3648	1192.9	3138.62
HNES3 nESCs	Naive on MEFs	Guo 2017	34.0362	88.2278	99.3513	147.648	321.252	953.868
HNES3 nESCs	Naive on MEFs	Guo 2017	38.7325	104.436	107.173	137.896	364.511	1066.06
HNES3 nESCs	Naive on MEFs	Guo 2017	39.7376	119.126	133.182	150.014	407.874	1347
HPD04 niPSCs	Naive on MEFs	Giulitti 2019	0.0482047	6.60405	7.95378	128.658	9.49633	7.95378
HPD07 niPSCs	Naive on MEFs	Giulitti 2019	0.481695	11.9942	3.70905	71.5799	18.5453	57.4181
HPD08 niPSCs	Naive on MEFs	Giulitti 2019	0.762609	10.2476	5.91022	423.201	19.9708	27.6923
HPD06 niPSCs	Naive on MEFs	Giulitti 2019	0.0672158	21.7107	3.15914	249.371	21.5763	22.7862
HPD03 niPSCs	Naive on MEFs	Giulitti 2019	4.10053	77.06	20.1026	532.919	71.6093	88.4114
H9 nESCs	Naive on MEFs	Giulitti 2019	0	2.51017	1.99526	156.854	5.21343	18.2792
niPSCs uF	Naive on MEFs	Giulitti 2019	0.0923514	5.54108	6.55695	234.48	7.20341	12.6521
HPD05 niPSCs	Naive on MEFs	Giulitti 2019	0	5.23006	9.24599	274.204	13.9157	14.2893
HPD01 niPSCs	Naive on MEFs	Giulitti 2019	0	4.92097	5.31465	295.652	7.34864	7.54548
55F niPSCs	Naive on MEFs	Liu 2017	5.08298	142.407	33.9143	149.74	64.8289	53.5797
55F niPSCs	Naive on MEFs	Liu 2017	5.13441	33.8344	24.8821	57.5317	60.6914	51.0808
32F niPSCs	Naive on MEFs	Liu 2017	0	2.96594	4.44891	88.1978	8.58562	15.4541
32F niPSCs	Naive on MEFs	Liu 2017	2.92262	101.642	23.5975	138.662	177.089	719.507
LIS41 niPSCs	Naive on MEFs	Bayerl 2021	1.60381	38.732	26.4629	55.973	34.6423	2.96705
LIS41 niPSCs	Naive on MEFs	Bayerl 2021	0.111465	36.7833	23.519	84.1558	42.1336	9.02864
LIS41 niPSCs	Naive on MEFs	Bayerl 2021	0	103.683	7.45078	21.8818	26.9012	6.58806
LIS41 niPSCs	Naive on MEFs	Bayerl 2021	0.0883278	30.2964	17.7539	43.4573	26.7633	32.6813
LIS41 niPSCs	Naive on MEFs	Bayerl 2021	0.554118	40.5298	12.2302	62.5757	29.487	5.34328
LIS41 niPSCs	Naive on MEFs	Bayerl 2021	0.039891	37.3778	7.65907	64.1846	25.0515	8.33721
LIS41 niPSCs	Naive on MEFs	Bayerl 2021	0	118.193	4.64119	30.3644	27.6111	8.53507
LIS41 niPSCs	Naive on MEFs	Bayerl 2021	0	31.789	6.51489	21.9011	23.1948	25.8747
LIS41 niPSCs	Naive on MEFs	Bayerl 2021	5.19681	130.159	17.5616	384.623	125.44	129.86
LIS41 niPSCs	Naive on MEFs	Bayerl 2021	4.66939	131.37	15.7505	383.378	131.579	136.597
HPD06 MEF	Naive on MEFs	This study	35.0435	127.709	48.4494	158.519	104.66	632.194
HPD06 MEF	Naive on MEFs	This study	13.3795	89.4592	16.2653	162.653	54.3052	336.325
HPD03 MEF	Naive on MEFs	This study	14.0581	19.3905	31.0248	141.308	54.7782	472.401
HPD03 MEF	Naive on MEFs	This study	9.93837	14.1977	19.5928	137.434	50.2598	221.484
Statistics: serum VS fibroblasts
Two-sided unpaired Student’s t-test	1.44705e-05	3.62019e-07	5.58871e-05	0.00140014	1.16286e-06	1.39557e-05	2.26409e-05
Statistics: MEFs VS fibroblasts
Two-sided unpaired Student’s t-test	2.39024e-05	3.91384e-07	0.000248504	0.0580318	3.38159e-07	0.92985	5.06675e-05
Statistics: MEFs VS serum
Two-sided unpaired Student’s t-test	6.41121e-06	4.81302e-05	1.41079e-05	9.01859e-05	0.0215269	0.00093068	0.00280009
