# Supplementary material for: Serum coating enables feeder-free culture of naive human pluripotent stem cells preserving developmental potential
Source: EMBO J. 2026 Mar 12;45(8):2831–67. doi: 10.1038/s44318-026-00714-2 (PMC13083898; doi:10.1038/s44318-026-00714-2)
Supplement: Supplementary file 11 — Figure EV2 Source Data [file 44318_2026_714_MOESM11_ESM.zip › Expanded View Figure 2/EV2A/EV2A.xlsx]

## Sheet: EV2A
Sample	OMD	ITIH4	COL3A1	ITIH2	HRG	CST3	ADAMTS13	COMP	COL6A3	KNG1	SERPIND1	FGG	F13B	SERPINA7	MASP1	ADIPOQ	SERPINA6	COL10A1	VWF	PLG	TGFBI	ITIH3	PPBP	SERPINA5	CD109	SERPINF2	FBLN1	SERPING1	FGA	F10	CST6	IGFALS	SERPINA10	COL2A1	SERPINC1	MST1	IGF2	A2M	F2	FN1	COL1A1	HPX	EFEMP1	CPN2	F12	THBS1	LRG1	FGB	COL6A1
serum_1	28.4707	28.1164	27.7645	27.8081	27.2714	27.0084	26.3359	25.4769	25.7871	25.5696	25.2096	24.8811	24.7234	24.9847	24.654	24.2891	24.3307	24.3975	24.217	23.7182	23.5165	23.48	23.417	23.3376	23.1627	23.8191	23.2821	22.5545	22.4324	22.3129	22.2961	22.5475	22.2849	22.0625	21.7098	22.0122	22.0292	22.0756	22.0426	21.4972	19.7932	21.6006	21.6051	21.265	21.3752	19.6874	21.1704	21.3592	21.0691
serum_2	28.4938	27.9539	27.4394	27.3578	27.1214	26.976	25.7995	25.6595	25.8409	25.5285	25.141	24.8997	24.7945	24.7695	24.6703	24.317	24.3844	24.2961	24.0691	23.7594	23.654	23.5522	23.5638	23.2961	23.1901	23.1472	23.0658	22.5592	22.4751	22.3376	22.3672	21.7013	22.1206	22.0258	21.9098	22.0723	22.0723	22.0789	22.0983	21.823	20.8423	21.3962	21.3592	21.4324	21.3266	20.7715	21.7307	21.343	21.1395
serum_3	28.1556	27.8623	27.3745	27.3066	26.9203	26.5536	25.8717	26.0422	25.5045	25.1214	24.9271	24.6918	24.5869	24.2021	24.3376	24.1642	24.002	23.8385	23.6757	23.417	23.4676	23.2679	23.2521	23.1596	23.1612	22.2792	22.7161	23.1253	22.5451	22.1238	22.1015	22.1795	21.9951	22.0156	22.3538	21.8839	21.7265	21.6276	21.4825	21.3857	23.895	21.2933	21.2419	21.4324	21.2006	23.4041	20.8727	20.9098	21.1704
[truncated: 51 more columns]
