# Supplementary material for: Serum coating enables feeder-free culture of naive human pluripotent stem cells preserving developmental potential
Source: EMBO J. 2026 Mar 12;45(8):2831–67. doi: 10.1038/s44318-026-00714-2 (PMC13083898; doi:10.1038/s44318-026-00714-2)
Supplement: Supplementary file 12 — Figure EV3 Source Data [file 44318_2026_714_MOESM12_ESM.zip]

Archive with 8 entries (6 files):
- Expanded View Figure 3/
- __MACOSX/._Expanded View Figure 3
- Expanded View Figure 3/.DS_Store
- __MACOSX/Expanded View Figure 3/._.DS_Store
- Expanded View Figure 3/EV3B/
- __MACOSX/Expanded View Figure 3/._EV3B
- Expanded View Figure 3/EV3B/EV3B.xlsx
- __MACOSX/Expanded View Figure 3/EV3B/._EV3B.xlsx
