# Supplementary material for: Serum coating enables feeder-free culture of naive human pluripotent stem cells preserving developmental potential
Source: EMBO J. 2026 Mar 12;45(8):2831–67. doi: 10.1038/s44318-026-00714-2 (PMC13083898; doi:10.1038/s44318-026-00714-2)
Supplement: Supplementary file 12 — Figure EV3 Source Data [file 44318_2026_714_MOESM12_ESM.zip › Expanded View Figure 3/EV3B/EV3B.xlsx]

## Sheet: EV3B
Sample	PRRX1	VIM	CDH11	COL1A2	COL3A1
HPD06 MEF HG	35.0435	127.709	48.4494	104.66	632.194
HPD06 MEF HG	13.3795	89.4592	16.2653	54.3052	336.325
HPD06 serum HG	0	0.225263	0.450526	0.225263	0
HPD06 serum HG	0	0.230649	0.230649	0.230649	0
HPD06 MEF MG	97.707	1214.74	110.911	2534.22	3103.74
HPD06 MEF MG	71.5464	973.702	84.9614	2395.69	2546.61
HPD06 serum MG	0	0	0	0	0
HPD06 serum MG	0	3.13694	0	12.5478	6.27389
HPD03 MEF HG	14.0581	19.3905	31.0248	54.7782	472.401
HPD03 MEF HG	9.93837	14.1977	19.5928	50.2598	221.484
HPD03 serum HG	0	0	0.232844	0.232844	0
HPD03 serum HG	0	0.316578	0.316578	0.316578	0.316578
HPD03 MEF MG	128.525	1316.97	137.472	2927.59	3518.16
HPD03 MEF MG	68.6093	933.906	73.7294	2173.99	2847.8
HPD03 serum MG	0	1.09312	3.27937	2.18625	1.09312
HPD03 serum MG	0	1.11691	1.11691	0	0
