# Supplementary material for: Serum coating enables feeder-free culture of naive human pluripotent stem cells preserving developmental potential
Source: EMBO J. 2026 Mar 12;45(8):2831–67. doi: 10.1038/s44318-026-00714-2 (PMC13083898; doi:10.1038/s44318-026-00714-2)
Supplement: Supplementary file 13 — Figure EV4 Source Data [file 44318_2026_714_MOESM13_ESM.zip]

Archive with 76 entries (71 files):
- Expanded View Figure 4/
- __MACOSX/._Expanded View Figure 4
- Expanded View Figure 4/EV4F/
- __MACOSX/Expanded View Figure 4/._EV4F
- Expanded View Figure 4/EV4A/
- __MACOSX/Expanded View Figure 4/._EV4A
- Expanded View Figure 4/.DS_Store
- __MACOSX/Expanded View Figure 4/._.DS_Store
- Expanded View Figure 4/EV4B/
- __MACOSX/Expanded View Figure 4/._EV4B
- Expanded View Figure 4/EV4E/
- __MACOSX/Expanded View Figure 4/._EV4E
- Expanded View Figure 4/EV4F/EV4F.xlsx
- __MACOSX/Expanded View Figure 4/EV4F/._EV4F.xlsx
- Expanded View Figure 4/EV4A/Shef6 from MEFs XAV.tiff
- __MACOSX/Expanded View Figure 4/EV4A/._Shef6 from MEFs XAV.tiff
- Expanded View Figure 4/EV4A/HPD06 from serum XAV.tiff
- __MACOSX/Expanded View Figure 4/EV4A/._HPD06 from serum XAV.tiff
- Expanded View Figure 4/EV4A/Shef6 from serum XAV.tiff
- __MACOSX/Expanded View Figure 4/EV4A/._Shef6 from serum XAV.tiff
- Expanded View Figure 4/EV4A/Shef6 from MEFs N2B27.tiff
- __MACOSX/Expanded View Figure 4/EV4A/._Shef6 from MEFs N2B27.tiff
- Expanded View Figure 4/EV4A/Shef6 from MEFs MTeSR.tiff
- __MACOSX/Expanded View Figure 4/EV4A/._Shef6 from MEFs MTeSR.tiff
- Expanded View Figure 4/EV4A/Shef6 from MEFs FAX.tiff
- __MACOSX/Expanded View Figure 4/EV4A/._Shef6 from MEFs FAX.tiff
- Expanded View Figure 4/EV4A/Shef6 from serum MTeSR.tiff
- __MACOSX/Expanded View Figure 4/EV4A/._Shef6 from serum MTeSR.tiff
- Expanded View Figure 4/EV4A/Shef6 from serum FAX.tiff
- __MACOSX/Expanded View Figure 4/EV4A/._Shef6 from serum FAX.tiff
- Expanded View Figure 4/EV4A/Shef6 from serum N2B27.tiff
- __MACOSX/Expanded View Figure 4/EV4A/._Shef6 from serum N2B27.tiff
- Expanded View Figure 4/EV4A/Shef6 from MEFs E8.tiff
- __MACOSX/Expanded View Figure 4/EV4A/._Shef6 from MEFs E8.tiff
- Expanded View Figure 4/EV4A/Shef6 from serum E8.tiff
- __MACOSX/Expanded View Figure 4/EV4A/._Shef6 from serum E8.tiff
- Expanded View Figure 4/EV4A/HPD06 from MEFs XAV.tiff
- __MACOSX/Expanded View Figure 4/EV4A/._HPD06 from MEFs XAV.tiff
- Expanded View Figure 4/EV4B/Shef6 serum_SUSD2.tiff
- __MACOSX/Expanded View Figure 4/EV4B/._Shef6 serum_SUSD2.tiff
- Expanded View Figure 4/EV4B/Shef6 serum_DAPI.tiff
- __MACOSX/Expanded View Figure 4/EV4B/._Shef6 serum_DAPI.tiff
- Expanded View Figure 4/EV4B/Shef6-cap from serum_DAPI.tiff
- __MACOSX/Expanded View Figure 4/EV4B/._Shef6-cap from serum_DAPI.tiff
- Expanded View Figure 4/EV4B/Shef6 serum_KLF17.tiff
- __MACOSX/Expanded View Figure 4/EV4B/._Shef6 serum_KLF17.tiff
- Expanded View Figure 4/EV4B/HPD06 serum_KLF17.tiff
- __MACOSX/Expanded View Figure 4/EV4B/._HPD06 serum_KLF17.tiff
- Expanded View Figure 4/EV4B/HPD06 MEFs_DAPI.tiff
- __MACOSX/Expanded View Figure 4/EV4B/._HPD06 MEFs_DAPI.tiff
- Expanded View Figure 4/EV4B/HPD06 serum_OCT4.tiff
- __MACOSX/Expanded View Figure 4/EV4B/._HPD06 serum_OCT4.tiff
- Expanded View Figure 4/EV4B/HPD06-cap from serum_KLF17.tiff
- __MACOSX/Expanded View Figure 4/EV4B/._HPD06-cap from serum_KLF17.tiff
- Expanded View Figure 4/EV4B/Shef6-cap from serum_SUSD2.tiff
- __MACOSX/Expanded View Figure 4/EV4B/._Shef6-cap from serum_SUSD2.tiff
- Expanded View Figure 4/EV4B/HPD06 MEFs_OCT4.tiff
- __MACOSX/Expanded View Figure 4/EV4B/._HPD06 MEFs_OCT4.tiff
- Expanded View Figure 4/EV4B/HPD06-cap from MEFs_KLF17.tiff
- __MACOSX/Expanded View Figure 4/EV4B/._HPD06-cap from MEFs_KLF17.tiff
- Expanded View Figure 4/EV4B/HPD06 serum_DAPI.tiff
- __MACOSX/Expanded View Figure 4/EV4B/._HPD06 serum_DAPI.tiff
- Expanded View Figure 4/EV4B/HPD06 MEFs_KLF17.tiff
- __MACOSX/Expanded View Figure 4/EV4B/._HPD06 MEFs_KLF17.tiff
- Expanded View Figure 4/EV4B/HPD06-cap from serum_DAPI.tiff
- __MACOSX/Expanded View Figure 4/EV4B/._HPD06-cap from serum_DAPI.tiff
- Expanded View Figure 4/EV4B/HPD06-cap from MEFs_DAPI.tiff
- __MACOSX/Expanded View Figure 4/EV4B/._HPD06-cap from MEFs_DAPI.tiff
- Expanded View Figure 4/EV4B/HPD06-cap from MEFs_OCT4.tiff
- __MACOSX/Expanded View Figure 4/EV4B/._HPD06-cap from MEFs_OCT4.tiff
- Expanded View Figure 4/EV4B/HPD06-cap from serum_OCT4.tiff
- __MACOSX/Expanded View Figure 4/EV4B/._HPD06-cap from serum_OCT4.tiff
- Expanded View Figure 4/EV4B/Shef6-cap from serum_KLF17.tiff
- __MACOSX/Expanded View Figure 4/EV4B/._Shef6-cap from serum_KLF17.tiff
- Expanded View Figure 4/EV4E/EV4E.xlsx
- __MACOSX/Expanded View Figure 4/EV4E/._EV4E.xlsx
