# Supplementary material for: Serum coating enables feeder-free culture of naive human pluripotent stem cells preserving developmental potential
Source: EMBO J. 2026 Mar 12;45(8):2831–67. doi: 10.1038/s44318-026-00714-2 (PMC13083898; doi:10.1038/s44318-026-00714-2)
Supplement: Supplementary file 13 — Figure EV4 Source Data [file 44318_2026_714_MOESM13_ESM.zip › Expanded View Figure 4/EV4F/EV4F.xlsx]

## Sheet: EV4F
Sample	SUSD2
Primed	0.0409207
Primed	0.0270441
Primed	0.0342356
Shef6 unstained	0.0141804
Shef6 unstained	0.0131169
Shef6 serum	1.11585
Shef6 serum	0.884151
Shef6-cap N2B27 d1	1.88073
Shef6-cap N2B27 d1	1.35818
Shef6-cap N2B27 d2	2.98554
Shef6-cap N2B27 d2	2.44557
Shef6-cap N2B27 d3	2.87154
Shef6-cap N2B27 d3	2.94229
Shef6-cap N2B27 d4	2.13937
Shef6-cap N2B27 d4	1.97924
Shef6-cap N2B27 d5	1.23552
Shef6-cap N2B27 d5	1.25061
Shef6-cap N2B27 d6	0.718037
Shef6-cap N2B27 d6	0.787167
Shef6-cap N2B27 d7	0.396698
Shef6-cap N2B27 d7	0.449571
Shef6-cap N2B27 d8	0.19645
Shef6-cap N2B27 d8	0.233116
