# Supplementary material for: Serum coating enables feeder-free culture of naive human pluripotent stem cells preserving developmental potential
Source: EMBO J. 2026 Mar 12;45(8):2831–67. doi: 10.1038/s44318-026-00714-2 (PMC13083898; doi:10.1038/s44318-026-00714-2)
Supplement: Supplementary file 13 — Figure EV4 Source Data [file 44318_2026_714_MOESM13_ESM.zip › Expanded View Figure 4/EV4E/EV4E.xlsx]

## Sheet: EV4E
Differentiation time (days)	KLF5	KLF17	SUSD2	THY1/CD90
0	7.99883	5.82504	6.99496	-2.12916
0	8.01196	6.61688	6.62011	-2.17486
2	6.73947	5.82677	7.77981	6.57804
2	6.7567	5.29046	8.10019	6.41425
3	7.08755	6.7489	7.28116	6.27443
3	7.0183	6.48258	7.22535	6.3927
4	6.42034	5.97589	6.75008	6.22036
4	6.52111	5.91539	6.97034	6.08033
6	6.41864	4.89417	6.05243	6.22444
6	6.21727	4.56519	6.30858	6.32008
8	6.58816	4.51777	4.92919	6.09308
8	6.57193	4.84273	5.5602	5.94549
