# Supplementary material for: Serum coating enables feeder-free culture of naive human pluripotent stem cells preserving developmental potential
Source: EMBO J. 2026 Mar 12;45(8):2831–67. doi: 10.1038/s44318-026-00714-2 (PMC13083898; doi:10.1038/s44318-026-00714-2)
Supplement: Supplementary file 14 — Figure EV5 Source Data [file 44318_2026_714_MOESM14_ESM.zip]

Archive with 88 entries (83 files):
- Expanded View Figure 5/
- __MACOSX/._Expanded View Figure 5
- Expanded View Figure 5/.DS_Store
- __MACOSX/Expanded View Figure 5/._.DS_Store
- Expanded View Figure 5/EV5B/
- __MACOSX/Expanded View Figure 5/._EV5B
- Expanded View Figure 5/EV5E/
- __MACOSX/Expanded View Figure 5/._EV5E
- Expanded View Figure 5/EV5D/
- __MACOSX/Expanded View Figure 5/._EV5D
- Expanded View Figure 5/EV5C/
- __MACOSX/Expanded View Figure 5/._EV5C
- Expanded View Figure 5/EV5B/Shef6-TE from serum_GATA3.tiff
- __MACOSX/Expanded View Figure 5/EV5B/._Shef6-TE from serum_GATA3.tiff
- Expanded View Figure 5/EV5B/Shef6 serum_DAPI.tiff
- __MACOSX/Expanded View Figure 5/EV5B/._Shef6 serum_DAPI.tiff
- Expanded View Figure 5/EV5B/Shef6-TE from serum_DAPI.tiff
- __MACOSX/Expanded View Figure 5/EV5B/._Shef6-TE from serum_DAPI.tiff
- Expanded View Figure 5/EV5B/Shef6-TE from MEFs_KLF17.tiff
- __MACOSX/Expanded View Figure 5/EV5B/._Shef6-TE from MEFs_KLF17.tiff
- Expanded View Figure 5/EV5B/Shef6 serum_KLF17.tiff
- __MACOSX/Expanded View Figure 5/EV5B/._Shef6 serum_KLF17.tiff
- Expanded View Figure 5/EV5B/Shef6 MEFs_KLF17.tiff
- __MACOSX/Expanded View Figure 5/EV5B/._Shef6 MEFs_KLF17.tiff
- Expanded View Figure 5/EV5B/Shef6-TE from MEFs_DAPI.tiff
- __MACOSX/Expanded View Figure 5/EV5B/._Shef6-TE from MEFs_DAPI.tiff
- Expanded View Figure 5/EV5B/Shef6 serum_GATA3.tiff
- __MACOSX/Expanded View Figure 5/EV5B/._Shef6 serum_GATA3.tiff
- Expanded View Figure 5/EV5B/Shef6-TE from MEFs_GATA3.tiff
- __MACOSX/Expanded View Figure 5/EV5B/._Shef6-TE from MEFs_GATA3.tiff
- Expanded View Figure 5/EV5B/Shef6 MEFs_GATA3.tiff
- __MACOSX/Expanded View Figure 5/EV5B/._Shef6 MEFs_GATA3.tiff
- Expanded View Figure 5/EV5B/Shef6 MEFs_DAPI.tiff
- __MACOSX/Expanded View Figure 5/EV5B/._Shef6 MEFs_DAPI.tiff
- Expanded View Figure 5/EV5B/Shef6-TE from serum_KLF17.tiff
- __MACOSX/Expanded View Figure 5/EV5B/._Shef6-TE from serum_KLF17.tiff
- Expanded View Figure 5/EV5E/EV5E.xlsx
- __MACOSX/Expanded View Figure 5/EV5E/._EV5E.xlsx
- Expanded View Figure 5/EV5E/KiPS BAP-treated.tiff
- __MACOSX/Expanded View Figure 5/EV5E/._KiPS BAP-treated.tiff
- Expanded View Figure 5/EV5D/naive-TSC_GATA3.tiff
- __MACOSX/Expanded View Figure 5/EV5D/._naive-TSC_GATA3.tiff
- Expanded View Figure 5/EV5D/HPD03-TSC from serum_DAPI.tiff
- __MACOSX/Expanded View Figure 5/EV5D/._HPD03-TSC from serum_DAPI.tiff
- Expanded View Figure 5/EV5D/naive-TSC_DAPI.tiff
- __MACOSX/Expanded View Figure 5/EV5D/._naive-TSC_DAPI.tiff
- Expanded View Figure 5/EV5D/SIG-1 from serum_KLF17.tiff
- __MACOSX/Expanded View Figure 5/EV5D/._SIG-1 from serum_KLF17.tiff
- Expanded View Figure 5/EV5D/HPD03-TSC from serum_GATA3.tiff
- __MACOSX/Expanded View Figure 5/EV5D/._HPD03-TSC from serum_GATA3.tiff
- Expanded View Figure 5/EV5D/HPD03_KLF17.tiff
- __MACOSX/Expanded View Figure 5/EV5D/._HPD03_KLF17.tiff
- Expanded View Figure 5/EV5D/SIG-1_KLF17.tiff
- __MACOSX/Expanded View Figure 5/EV5D/._SIG-1_KLF17.tiff
- Expanded View Figure 5/EV5D/HPD03-TSC from MEFs_KLF17.tiff
- __MACOSX/Expanded View Figure 5/EV5D/._HPD03-TSC from MEFs_KLF17.tiff
- Expanded View Figure 5/EV5D/SIG-1_GATA3.tiff
- __MACOSX/Expanded View Figure 5/EV5D/._SIG-1_GATA3.tiff
- Expanded View Figure 5/EV5D/HPD03_GATA3.tiff
- __MACOSX/Expanded View Figure 5/EV5D/._HPD03_GATA3.tiff
- Expanded View Figure 5/EV5D/HPD03-TSC from MEFs_GATA3.tiff
- __MACOSX/Expanded View Figure 5/EV5D/._HPD03-TSC from MEFs_GATA3.tiff
- Expanded View Figure 5/EV5D/HPD03_DAPI.tiff
- __MACOSX/Expanded View Figure 5/EV5D/._HPD03_DAPI.tiff
- Expanded View Figure 5/EV5D/SIG-1 from serum_DAPI.tiff
- __MACOSX/Expanded View Figure 5/EV5D/._SIG-1 from serum_DAPI.tiff
- Expanded View Figure 5/EV5D/naive-TSC_KLF17.tiff
- __MACOSX/Expanded View Figure 5/EV5D/._naive-TSC_KLF17.tiff
- Expanded View Figure 5/EV5D/HPD03-TSC from MEFs_DAPI.tiff
- __MACOSX/Expanded View Figure 5/EV5D/._HPD03-TSC from MEFs_DAPI.tiff
- Expanded View Figure 5/EV5D/HPD03-TSC from serum_KLF17.tiff
- __MACOSX/Expanded View Figure 5/EV5D/._HPD03-TSC from serum_KLF17.tiff
- Expanded View Figure 5/EV5D/SIG-1_DAPI.tiff
- __MACOSX/Expanded View Figure 5/EV5D/._SIG-1_DAPI.tiff
- Expanded View Figure 5/EV5D/SIG-1 from serum_GATA3.tiff
- __MACOSX/Expanded View Figure 5/EV5D/._SIG-1 from serum_GATA3.tiff
- Expanded View Figure 5/EV5C/SIG-1 from serum.tiff
- __MACOSX/Expanded View Figure 5/EV5C/._SIG-1 from serum.tiff
- Expanded View Figure 5/EV5C/HPD03 from serum.tiff
- __MACOSX/Expanded View Figure 5/EV5C/._HPD03 from serum.tiff
- Expanded View Figure 5/EV5C/HPD06 from serum.tiff
- __MACOSX/Expanded View Figure 5/EV5C/._HPD06 from serum.tiff
- Expanded View Figure 5/EV5C/HPD06 from MEFs.tiff
- __MACOSX/Expanded View Figure 5/EV5C/._HPD06 from MEFs.tiff
- Expanded View Figure 5/EV5C/HPD03 from MEFs.tiff
- __MACOSX/Expanded View Figure 5/EV5C/._HPD03 from MEFs.tiff
- Expanded View Figure 5/EV5C/SIG-1 from MEFs.tiff
- __MACOSX/Expanded View Figure 5/EV5C/._SIG-1 from MEFs.tiff
