# Supplementary material for: Serum coating enables feeder-free culture of naive human pluripotent stem cells preserving developmental potential
Source: EMBO J. 2026 Mar 12;45(8):2831–67. doi: 10.1038/s44318-026-00714-2 (PMC13083898; doi:10.1038/s44318-026-00714-2)
Supplement: Supplementary file 14 — Figure EV5 Source Data [file 44318_2026_714_MOESM14_ESM.zip › Expanded View Figure 5/EV5E/EV5E.xlsx]

## Sheet: EV5E
Sample	IGFBP3	BAMBI
Primed BAP-treated	1.18353	1.14762
Primed BAP-treated	0.816469	0.852385
HPD06-TSC from MEFs p7	0.288132	0.0144302
HPD06-TSC from MEFs p7	0.349746	0.00843249
HPD06-TSC from serum p7	0.433435	0.00929164
HPD06-TSC from serum p7	0.404016	0.0125438
HPD03-TSC from MEFs p7	0.0786091	0.0325996
HPD03-TSC from MEFs p7	0.0816086	0.0305448
HPD03-TSC from serum p7	0.136227	0.0240697
HPD03-TSC from serum p7	0.1058	0.0209028
