# Supplementary material for: Serum coating enables feeder-free culture of naive human pluripotent stem cells preserving developmental potential
Source: EMBO J. 2026 Mar 12;45(8):2831–67. doi: 10.1038/s44318-026-00714-2 (PMC13083898; doi:10.1038/s44318-026-00714-2)
Supplement: Supplementary file 15 — Figure EV6 Source Data [file 44318_2026_714_MOESM15_ESM.zip]

Archive with 30 entries (26 files):
- Expanded View Figure 6/
- __MACOSX/._Expanded View Figure 6
- Expanded View Figure 6/.DS_Store
- __MACOSX/Expanded View Figure 6/._.DS_Store
- Expanded View Figure 6/EV6C/
- __MACOSX/Expanded View Figure 6/._EV6C
- Expanded View Figure 6/EV6B/
- __MACOSX/Expanded View Figure 6/._EV6B
- Expanded View Figure 6/EV6A/
- __MACOSX/Expanded View Figure 6/._EV6A
- Expanded View Figure 6/EV6C/HNES1 (Pasque)_GATA2 NANOG.tiff
- __MACOSX/Expanded View Figure 6/EV6C/._HNES1 (Pasque)_GATA2 NANOG.tiff
- Expanded View Figure 6/EV6C/SCTi003-A_CDX2 GATA4.tiff
- __MACOSX/Expanded View Figure 6/EV6C/._SCTi003-A_CDX2 GATA4.tiff
- Expanded View Figure 6/EV6C/H9 (Leeb)_GATA3 KLF17.tiff
- __MACOSX/Expanded View Figure 6/EV6C/._H9 (Leeb)_GATA3 KLF17.tiff
- Expanded View Figure 6/EV6C/H9 (Leeb)_DAPI GATA4.tiff
- __MACOSX/Expanded View Figure 6/EV6C/._H9 (Leeb)_DAPI GATA4.tiff
- Expanded View Figure 6/EV6C/SCTi003-A_CDX2 OCT4.tiff
- __MACOSX/Expanded View Figure 6/EV6C/._SCTi003-A_CDX2 OCT4.tiff
- Expanded View Figure 6/EV6C/HNES1 (Pasque)_DAPI SOX17.tiff
- __MACOSX/Expanded View Figure 6/EV6C/._HNES1 (Pasque)_DAPI SOX17.tiff
- Expanded View Figure 6/EV6B/HNES1 (Pasque).tiff
- __MACOSX/Expanded View Figure 6/EV6B/._HNES1 (Pasque).tiff
- Expanded View Figure 6/EV6B/H9 (Leeb).tiff
- __MACOSX/Expanded View Figure 6/EV6B/._H9 (Leeb).tiff
- Expanded View Figure 6/EV6B/SCTi003-A.tiff
- __MACOSX/Expanded View Figure 6/EV6B/._SCTi003-A.tiff
- Expanded View Figure 6/EV6A/EV6A.xlsx
- __MACOSX/Expanded View Figure 6/EV6A/._EV6A.xlsx
