# Supplementary material for: Serum coating enables feeder-free culture of naive human pluripotent stem cells preserving developmental potential
Source: EMBO J. 2026 Mar 12;45(8):2831–67. doi: 10.1038/s44318-026-00714-2 (PMC13083898; doi:10.1038/s44318-026-00714-2)
Supplement: Supplementary file 15 — Figure EV6 Source Data [file 44318_2026_714_MOESM15_ESM.zip › Expanded View Figure 6/EV6A/EV6A.xlsx]

## Sheet: Diameter (µm)
MEFs	serum
56.8088	13.7146
77.6422	19.6618
77.709	104.766
82.9197	109.623
85.358	109.806
86.5708	109.998
90.0244	121.752
90.6006	132.018
92.3322	136.673
93.5322	141.914
96.8649	141.938
98.9148	143.285
103.639	151.492
106.825	158.319
115.903	159.756
135.746	160.509
136.663	162.47
139.076	167.743
144.338	170.27
146.693	171.543
149.653	171.543
155.062	172.221
155.256	175.913
158.254	175.913
159.97	181.776
161.749	181.865
163.003	182.323
168.516	182.815
172.027	184.448
174.711	184.705
174.759	187.807
178.133	188.701
178.578	188.701
183.035	190.381
183.413	190.381
183.799	190.615
185.989	192.73
186.281	196.328
186.332	198.509
186.38	199.121
186.469	199.734
187.755	203.983
190.107	204.114
190.295	205.13
190.824	205.611
191.744	206.454
192.937	207.736
194.669	207.773
195.382	208.929
196.053	210.127
196.486	210.164
196.722	212.485
198.995	212.495
199.004	212.925
199.676	214.366
199.981	216.608
200.806	217.651
201.242	217.684
201.347	218.259
202.152	219.495
203.129	220.108
203.709	221.872
205.332	222.162
205.635	223.238
205.943	223.5
207.061	223.837
207.513	223.991
209.111	224.15
209.209	224.263
209.515	224.366
210.1	224.866
210.202	225.475
210.829	226.874
210.992	227.44
211.014	228.801
211.11	228.96
211.441	229.564
212.51	229.892
212.647	232.648
212.93	232.924
213.013	233.233
213.885	233.326
213.917	233.331
214.722	233.364
214.932	233.509
215.706	233.509
215.773	233.93
216.005	234.094
217.339	234.402
217.434	234.875
217.692	235.862
218.31	236.503
218.475	237.416
218.507	237.725
218.972	239.091
219.007	239.283
219.347	239.428
219.366	239.498
219.526	239.704
220.793	239.928
221.254	240.513
221.541	240.513
222.349	240.986
222.495	241.426
223.517	241.711
223.909	241.908
224.959	242.221
225.383	242.553
225.443	243.106
226.035	244.317
226.038	244.907
226.194	245.44
226.834	245.801
226.885	245.829
227.579	247.017
228.133	247.116
229.177	247.27
229.438	247.331
229.667	247.841
229.82	248.463
230.628	248.496
230.803	248.903
231.141	249.029
231.208	249.371
231.606	249.525
232.029	249.525
233.614	250.503
233.646	250.639
234.216	251.374
234.572	252.076
234.862	252.913
235.139	253.096
235.377	253.713
235.74	254.045
235.903	254.331
236.288	256.38
236.52	257.082
237.367	257.195
237.373	257.864
238.086	258.004
239.493	258.392
239.547	258.463
239.601	258.481
239.939	258.575
240.862	258.682
241.273	258.935
241.457	259.263
242.167	260.035
242.613	260.049
243.176	260.255
243.237	260.367
243.478	260.521
244.481	260.83
244.538	261.083
244.847	261.888
245.318	261.995
246.063	262.253
246.331	263.057
247.203	263.633
248.403	263.717
248.489	263.717
249.775	263.759
252.27	263.844
252.624	263.984
252.799	264.003
252.821	264.007
253.251	264.012
253.629	264.012
253.935	264.017
254.852	264.326
255.199	264.405
255.294	264.517
255.313	264.662
255.329	265.313
255.616	265.392
255.679	265.491
255.829	265.701
256.634	265.725
256.949	266.3
257.042	266.459
257.704	266.623
257.86	266.623
257.914	266.834
258.051	267.086
258.375	267.348
258.404	267.797
258.907	268.181
259.025	268.247
259.489	268.345
259.639	268.481
259.798	268.715
259.986	268.883
260.059	268.92
260.304	268.991
262.201	269.112
262.412	269.314
262.704	270.09
264.251	270.324
264.36	270.685
264.395	270.736
267.221	270.914
267.988	270.918
268.03	271.129
268.338	271.377
268.44	271.536
268.444	272.809
268.498	272.809
269.106	273.74
270.414	274.596
270.551	275.031
270.719	275.382
271.528	276.524
271.655	276.87
271.693	276.88
272.11	277.02
272.193	277.086
272.967	277.109
273.269	278.12
274.186	278.358
274.717	278.443
275.138	279.355
275.844	279.645
275.994	280.024
276.248	280.567
276.984	280.684
277.168	280.717
277.732	280.82
278.212	281.011
278.26	281.156
278.935	281.943
279.097	282.85
279.766	282.906
280.09	283.641
280.858	284.549
280.899	284.549
281.211	284.797
281.692	284.844
281.943	285.068
281.994	285.414
282.026	285.438
282.045	285.733
282.433	286.467
282.723	287.132
282.78	287.188
282.857	287.614
283.025	287.628
284.63	288.25
285.062	288.25
285.123	288.699
285.486	288.826
285.702	289.013
286.132	289.228
286.17	289.27
286.581	290.201
286.918	290.693
287.335	290.725
287.482	291.1
288.726	291.418
289.796	291.437
289.955	291.577
290.579	292.05
290.849	292.475
292.065	293.229
292.635	293.453
293.351	293.463
293.943	293.753
294.153	294.019
294.281	294.071
294.389	294.179
294.475	294.511
294.971	294.511
295.5	294.684
296.525	295.096
297.203	295.442
298.785	295.9
298.855	295.929
299.014	296.078
299.087	296.233
299.32	296.233
300.615	296.392
300.911	297.286
301.061	297.314
301.159	297.318
301.175	297.477
301.853	297.688
302.06	297.847
302.57	297.856
303.26	297.922
304.034	298.32
304.756	298.348
305.38	299.377
305.654	299.489
305.67	299.597
306.329	299.597
306.806	299.597
306.914	299.775
307.207	299.798
308.108	299.906
308.204	300.191
308.675	300.341
308.802	300.561
308.878	300.72
308.929	300.828
309.894	300.94
310.429	301.239
310.581	301.45
310.68	301.553
312.402	301.558
313.599	301.646
313.825	302.713
314.633	302.868
314.723	303.209
314.945	303.214
314.955	303.457
315.289	303.64
315.366	304.304
315.42	304.379
315.76	304.449
315.83	304.491
316.244	304.608
316.266	305.006
316.47	305.175
317.412	305.6
317.61	305.708
319.367	305.951
319.421	306.045
321.659	306.611
321.9	306.644
322.757	306.667
324.246	306.761
325.778	306.765
326.128	306.915
326.847	307.247
327.77	307.421
327.878	307.421
329.005	307.509
329.183	307.542
329.534	307.683
329.626	308.057
331.943	308.693
332.274	308.698
333.582	309.002
335.008	309.339
336.909	309.905
338.634	309.905
338.901	310.013
341.394	310.28
342.361	310.434
342.498	310.434
342.517	310.673
343.326	310.729
343.514	310.963
344.013	311.075
344.51	311.501
344.889	311.758
345.71	312.17
346.242	312.418
346.869	312.605
347.232	313.232
347.652	313.41
349.377	313.522
349.985	313.957
350.071	314.102
350.714	314.636
352.153	315.094
352.646	315.693
356.208	315.693
356.622	315.721
357.758	315.969
357.93	316.04
358	316.138
358.468	316.4
364.583	316.465
365.786	316.653
366.728	316.695
368.838	316.858
368.867	316.872
370.003	317.485
370.452	317.574
373.855	317.64
374.473	318.229
375.533	318.496
376.029	318.941
376.281	319.048
378.286	319.203
382.134	319.633
383.309	319.736
383.353	320.003
383.821	320.087
386.613	320.447
391.623	320.56
404.553	320.99
404.884	322.586
406.841	322.899
408.812	323.283
409.538	323.372
410.429	323.484
410.763	323.512
416.314	323.779
417.187	324.008
434.764	324.032
437.262	324.261
439.163	324.696
439.643	324.762
452.92	324.846
458.159	324.855
473.11	324.907
	325.014
	325.131
	325.243
	325.258
	325.964
	325.978
	325.997
	326.156
	326.624
	327.022
	327.04
	327.588
	327.845
	328.35
	328.837
	329.436
	329.45
	330.138
	330.451
	330.522
	331.35
	331.415
	331.645
	332.028
	332.814
	333.451
	333.451
	333.535
	333.816
	333.937
	334.167
	334.326
	334.358
	334.401
	334.424
	335.238
	335.977
	336.094
	336.165
	336.235
	336.254
	336.53
	336.862
	337.049
	338.378
	339.328
	339.613
	340.039
	340.081
	340.493
	340.951
	340.998
	341.485
	341.644
	341.803
	342.159
	342.561
	342.603
	342.613
	342.931
	342.992
	343.034
	343.071
	343.244
	343.371
	343.806
	343.881
	343.941
	344.447
	345.013
	345.018
	345.111
	345.247
	345.252
	345.308
	345.481
	345.551
	345.869
	345.911
	345.944
	346.295
	346.749
	346.899
	347.016
	347.198
	347.264
	347.264
	347.488
	347.488
	347.942
	348.242
	348.316
	348.962
	349.182
	349.308
	349.5
	349.767
	350.09
	350.197
	350.277
	350.52
	350.82
	350.857
	350.857
	351.1
	351.115
	351.185
	351.25
	351.498
	351.975
	352.247
	352.369
	352.439
	352.439
	352.457
	352.551
	353.548
	353.707
	353.978
	354.264
	354.717
	354.736
	354.867
	354.872
	355.073
	355.401
	355.401
	355.438
	356.327
	356.622
	356.641
	357.099
	357.127
	357.197
	357.619
	357.937
	357.937
	358.012
	358.461
	358.55
	358.578
	358.807
	358.812
	358.826
	358.826
	358.896
	359.383
	359.467
	359.668
	359.673
	359.677
	359.865
	359.967
	360.028
	360.721
	360.931
	361.086
	361.137
	361.465
	361.816
	361.965
	362.125
	362.564
	362.752
	362.756
	363.149
	363.28
	363.36
	363.379
	363.533
	364.076
	364.16
	364.347
	364.689
	364.951
	365.124
	365.143
	365.246
	365.409
	367.393
	368.362
	368.427
	368.783
	371.736
	371.801
	372.002
	372.227
	372.246
	373.018
	373.078
	373.603
	374.262
	374.272
	374.782
	375.091
	375.151
	375.339
	375.53
	376.948
	377.168
	377.439
	377.458
	377.547
	377.664
	378.539
	379.849
	381.44
	382.034
	382.062
	383.396
	383.663
	383.803
	384.636
	385.53
	385.698
	386.04
	386.33
	386.48
	386.522
	386.564
	386.943
	387.369
	387.495
	387.706
	387.883
	388.042
	388.122
	389.568
	389.905
	390.148
	390.331
	390.48
	390.756
	390.99
	391.603
	391.72
	391.72
	392.015
	392.474
	392.97
	393.171
	393.288
	393.367
	393.456
	393.662
	393.709
	393.98
	394.893
	395.927
	397.513
	397.915
	397.925
	397.972
	398.018
	399.286
	399.609
	400.016
	400.204
	400.208
	400.438
	400.629
	400.976
	401.088
	401.27
	401.378
	401.397
	401.565
	402.005
	402.51
	402.618
	402.632
	402.637
	403.343
	404.7
	405.023
	405.154
	405.346
	405.407
	406.483
	408.111
	408.49
	411.738
	412.313
	412.739
	412.828
	413.357
	413.502
	414.007
	415.069
	415.275
	415.387
	415.495
	415.495
	415.706
	416.071
	416.169
	416.698
	416.997
	417.53
	417.577
	417.577
	418.462
	418.649
	419.107
	419.257
	419.655
	419.748
	419.791
	420.394
	420.974
	422.996
	423.019
	423.44
	424.18
	424.456
	424.802
	426.089
	426.744
	427.619
	429.149
	429.565
	429.565
	430.796
	431.17
	431.17
	431.25
	431.867
	431.98
	432.289
	432.845
	433.426
	433.454
	433.547
	433.814
	435.241
	435.76
	437.314
	437.604
	439.008
	439.48
	440.884
	441.268
	442.11
	442.302
	442.775
	443.154
	443.359
	443.448
	443.472
	444.913
	444.988
	445.254
	445.886
	446.335
	446.635
	447.43
	448.291
	450.261
	450.724
	451.319
	451.759
	457.715
	458.478
	459.208
	460.499
	462.404
	462.544
	463.045
	463.251
	464.832
	466.021
	466.418
	466.825
	466.919
	467.036
	471.724
	472.389
	473.994
	478.865
	478.865
	479.468
	479.468
	480.9
	481.2
	483.118
	484.798
	486.398
	491.742
	493.745
	494.016
	498.466
	498.466
	502.527
	503.145
	506.785
	508.465
	514.623
	515.68
	530.406

## Sheet: Single cavity (%)
Sample	Single cavity (%)
MEFs	0.754545
MEFs	0.714286
MEFs	0.738095
serum	0.767327
serum	0.7251
serum	0.710692
